# Supplementary material for: Employing active learning in the optimization of culture medium for mammalian cells
Source: NPJ Syst Biol Appl. 2023 May 30;9:20. doi: 10.1038/s41540-023-00284-7 (PMC10229643; doi:10.1038/s41540-023-00284-7)
Supplement: Supplementary file 4 — Supplementary data 2 [file 41540_2023_284_MOESM4_ESM.xlsx]

## Sheet: Supplementary Data 2
No.	Round	Arginine	Glutamine	Histidine	Isoleucine	Leucine	Lysine	Methionine	Phenylalanine	Threonine	Tryptophane	Tyrosine	Valine	Cystine	Choline	Calcium pantothenate	Folic acid	Niacinamide	Pyridoxal	Riboflavin	Thiamine	Inositol	CaCl2	MgSO4	KCl	NaHCO3	NaCl	NaH2PO4	Glucose	FBS	mean A450	sd A450
1	0	0.6	2	0.2	0.4	0.4	0.4	0.1	0.2	0.4	0.05	0.2	0.4	0.1	0.007	0.002	0.002	0.008	0.005	0.0003	0.003	0.01	1.8	0.8	5.5	26	120	1	5.6	0.1	0.274333	0.00590668
2	0	0.6	2	0.2	0.4	0.4	0.4	0.1	0.2	0.4	0.05	0.2	0.4	0	0.007	0.002	0.002	0.008	0.005	0.0003	0.003	0.01	1.8	0.8	5.5	26	120	1	5.6	0.1	0.0316667	0.00837987
3	0	0.6	2	0.2	0.4	0.4	0.4	0.1	0.2	0.4	0.05	0.2	0.4	0.01	0.007	0.002	0.002	0.008	0.005	0.0003	0.003	0.01	1.8	0.8	5.5	26	120	1	5.6	0.1	0.229667	0.0103387
4	0	0.6	2	0.2	0.4	0.4	0.4	0.1	0.2	0.4	0.05	0.2	0.4	0.25	0.007	0.002	0.002	0.008	0.005	0.0003	0.003	0.01	1.8	0.8	5.5	26	120	1	5.6	0.1	0.348333	0.0463129
5	0	0.6	2	0.2	0.4	0.4	0.4	0.1	0.2	0.4	0.05	0.2	0.4	0.1	0.007	0.002	0.0002	0.008	0.005	0.0003	0.003	0.01	1.8	0.8	5.5	26	120	1	5.6	0.1	0.314	0.0466119
6	0	0.6	2	0.2	0.4	0.4	0.4	0.1	0.2	0.4	0.05	0.2	0.4	0.1	0.007	0.002	0	0.008	0.005	0.0003	0.003	0.01	1.8	0.8	5.5	26	120	1	5.6	0.1	0.243667	0.0736222
7	0	0.6	2	0.2	0.4	0.4	0.4	0.1	0.2	0.4	0.05	0.2	0.4	0.1	0.007	0.002	0.006	0.008	0.005	0.0003	0.003	0.01	1.8	0.8	5.5	26	120	1	5.6	0.1	0.244	0.0803119
8	0	0.6	2	0.2	0.4	0.4	0.4	0.1	0.2	0.4	0.05	0.2	0.4	0.1	0.007	0.002	0.002	0.008	0.005	0.0003	0.003	0.01	1.8	0.8	5.5	26	120	1	5.6	0.001	0.144	0.106446
9	0	0.6	2	0.2	0.4	0.4	0.4	0.1	0.2	0.4	0.05	0.2	0.4	0.1	0.007	0.002	0.002	0.008	0.005	0.0003	0.003	0.01	1.8	0.8	5.5	26	120	1	5.6	0.01	0.475	0.105852
10	0	0.6	2	0.2	0.4	0.4	0.4	0.1	0.2	0.4	0.05	0.2	0.4	0.1	0.007	0.002	0.002	0.008	0.005	0.0003	0.003	0.01	1.8	0.8	5.5	26	120	1	5.6	0.05	0.251	0.039047
11	0	0	2	0.2	0.4	0.4	0.4	0.1	0.2	0.4	0.05	0.2	0.4	0.1	0.007	0.002	0.002	0.008	0.005	0.0003	0.003	0.01	1.8	0.8	5.5	26	120	1	5.6	0.1	0.0766667	0.0259401
12	0	0.06	2	0.2	0.4	0.4	0.4	0.1	0.2	0.4	0.05	0.2	0.4	0.1	0.007	0.002	0.002	0.008	0.005	0.0003	0.003	0.01	1.8	0.8	5.5	26	120	1	5.6	0.1	0.229	0.0562909
13	0	6	2	0.2	0.4	0.4	0.4	0.1	0.2	0.4	0.05	0.2	0.4	0.1	0.007	0.002	0.002	0.008	0.005	0.0003	0.003	0.01	1.8	0.8	5.5	26	120	1	5.6	0.1	0.272333	0.0598684
14	0	16	2	0.2	0.4	0.4	0.4	0.1	0.2	0.4	0.05	0.2	0.4	0.1	0.007	0.002	0.002	0.008	0.005	0.0003	0.003	0.01	1.8	0.8	5.5	26	120	1	5.6	0.1	0.110333	0.0448132
15	0	0.6	0	0.2	0.4	0.4	0.4	0.1	0.2	0.4	0.05	0.2	0.4	0.1	0.007	0.002	0.002	0.008	0.005	0.0003	0.003	0.01	1.8	0.8	5.5	26	120	1	5.6	0.1	0	0.0204015
16	0	0.6	0.2	0.2	0.4	0.4	0.4	0.1	0.2	0.4	0.05	0.2	0.4	0.1	0.007	0.002	0.002	0.008	0.005	0.0003	0.003	0.01	1.8	0.8	5.5	26	120	1	5.6	0.1	0.157333	0.0240046
17	0	0.6	5	0.2	0.4	0.4	0.4	0.1	0.2	0.4	0.05	0.2	0.4	0.1	0.007	0.002	0.002	0.008	0.005	0.0003	0.003	0.01	1.8	0.8	5.5	26	120	1	5.6	0.1	0.161	0.114493
18	0	0.6	10	0.2	0.4	0.4	0.4	0.1	0.2	0.4	0.05	0.2	0.4	0.1	0.007	0.002	0.002	0.008	0.005	0.0003	0.003	0.01	1.8	0.8	5.5	26	120	1	5.6	0.1	0.189667	0.0464351
19	0	0.6	2	0	0.4	0.4	0.4	0.1	0.2	0.4	0.05	0.2	0.4	0.1	0.007	0.002	0.002	0.008	0.005	0.0003	0.003	0.01	1.8	0.8	5.5	26	120	1	5.6	0.1	0.182667	0.063089
20	0	0.6	2	0.02	0.4	0.4	0.4	0.1	0.2	0.4	0.05	0.2	0.4	0.1	0.007	0.002	0.002	0.008	0.005	0.0003	0.003	0.01	1.8	0.8	5.5	26	120	1	5.6	0.1	0.237333	0.0489648
21	0	0.6	2	2	0.4	0.4	0.4	0.1	0.2	0.4	0.05	0.2	0.4	0.1	0.007	0.002	0.002	0.008	0.005	0.0003	0.003	0.01	1.8	0.8	5.5	26	120	1	5.6	0.1	0.216	0.0299778
22	0	0.6	2	10	0.4	0.4	0.4	0.1	0.2	0.4	0.05	0.2	0.4	0.1	0.007	0.002	0.002	0.008	0.005	0.0003	0.003	0.01	1.8	0.8	5.5	26	120	1	5.6	0.1	0.0583333	0.0189268
23	0	0.6	2	0.2	0	0.4	0.4	0.1	0.2	0.4	0.05	0.2	0.4	0.1	0.007	0.002	0.002	0.008	0.005	0.0003	0.003	0.01	1.8	0.8	5.5	26	120	1	5.6	0.1	0.232	0.0504579
24	0	0.6	2	0.2	0.04	0.4	0.4	0.1	0.2	0.4	0.05	0.2	0.4	0.1	0.007	0.002	0.002	0.008	0.005	0.0003	0.003	0.01	1.8	0.8	5.5	26	120	1	5.6	0.1	0.312667	0.018732
25	0	0.6	2	0.2	4	0.4	0.4	0.1	0.2	0.4	0.05	0.2	0.4	0.1	0.007	0.002	0.002	0.008	0.005	0.0003	0.003	0.01	1.8	0.8	5.5	26	120	1	5.6	0.1	0.347667	0.0117284
26	0	0.6	2	0.2	10	0.4	0.4	0.1	0.2	0.4	0.05	0.2	0.4	0.1	0.007	0.002	0.002	0.008	0.005	0.0003	0.003	0.01	1.8	0.8	5.5	26	120	1	5.6	0.1	0.280333	0.125914
27	0	0.6	2	0.2	0.4	0	0.4	0.1	0.2	0.4	0.05	0.2	0.4	0.1	0.007	0.002	0.002	0.008	0.005	0.0003	0.003	0.01	1.8	0.8	5.5	26	120	1	5.6	0.1	0.253	0.0282489
28	0	0.6	2	0.2	0.4	0.04	0.4	0.1	0.2	0.4	0.05	0.2	0.4	0.1	0.007	0.002	0.002	0.008	0.005	0.0003	0.003	0.01	1.8	0.8	5.5	26	120	1	5.6	0.1	0.250333	0.154821
29	0	0.6	2	0.2	0.4	4	0.4	0.1	0.2	0.4	0.05	0.2	0.4	0.1	0.007	0.002	0.002	0.008	0.005	0.0003	0.003	0.01	1.8	0.8	5.5	26	120	1	5.6	0.1	0.296667	0.084111
30	0	0.6	2	0.2	0.4	10	0.4	0.1	0.2	0.4	0.05	0.2	0.4	0.1	0.007	0.002	0.002	0.008	0.005	0.0003	0.003	0.01	1.8	0.8	5.5	26	120	1	5.6	0.1	0.488333	0.0872633
31	0	0.6	2	0.2	0.4	0.4	0	0.1	0.2	0.4	0.05	0.2	0.4	0.1	0.007	0.002	0.002	0.008	0.005	0.0003	0.003	0.01	1.8	0.8	5.5	26	120	1	5.6	0.1	0.305333	0.0696675
32	0	0.6	2	0.2	0.4	0.4	0.04	0.1	0.2	0.4	0.05	0.2	0.4	0.1	0.007	0.002	0.002	0.008	0.005	0.0003	0.003	0.01	1.8	0.8	5.5	26	120	1	5.6	0.1	0.239	0.0485272
33	0	0.6	2	0.2	0.4	0.4	4	0.1	0.2	0.4	0.05	0.2	0.4	0.1	0.007	0.002	0.002	0.008	0.005	0.0003	0.003	0.01	1.8	0.8	5.5	26	120	1	5.6	0.1	0.290667	0.0692291
34	0	0.6	2	0.2	0.4	0.4	16	0.1	0.2	0.4	0.05	0.2	0.4	0.1	0.007	0.002	0.002	0.008	0.005	0.0003	0.003	0.01	1.8	0.8	5.5	26	120	1	5.6	0.1	0.0786667	0.0290631
35	0	0.6	2	0.2	0.4	0.4	0.4	0	0.2	0.4	0.05	0.2	0.4	0.1	0.007	0.002	0.002	0.008	0.005	0.0003	0.003	0.01	1.8	0.8	5.5	26	120	1	5.6	0.1	0.373333	0.0385602
36	0	0.6	2	0.2	0.4	0.4	0.4	0.01	0.2	0.4	0.05	0.2	0.4	0.1	0.007	0.002	0.002	0.008	0.005	0.0003	0.003	0.01	1.8	0.8	5.5	26	120	1	5.6	0.1	0.109667	0.0160624
37	0	0.6	2	0.2	0.4	0.4	0.4	1	0.2	0.4	0.05	0.2	0.4	0.1	0.007	0.002	0.002	0.008	0.005	0.0003	0.003	0.01	1.8	0.8	5.5	26	120	1	5.6	0.1	0.201667	0.0269815
38	0	0.6	2	0.2	0.4	0.4	0.4	10	0.2	0.4	0.05	0.2	0.4	0.1	0.007	0.002	0.002	0.008	0.005	0.0003	0.003	0.01	1.8	0.8	5.5	26	120	1	5.6	0.1	0.143667	0.0174547
39	0	0.6	2	0.2	0.4	0.4	0.4	0.1	0	0.4	0.05	0.2	0.4	0.1	0.007	0.002	0.002	0.008	0.005	0.0003	0.003	0.01	1.8	0.8	5.5	26	120	1	5.6	0.1	0.281667	0.0277969
40	0	0.6	2	0.2	0.4	0.4	0.4	0.1	0.02	0.4	0.05	0.2	0.4	0.1	0.007	0.002	0.002	0.008	0.005	0.0003	0.003	0.01	1.8	0.8	5.5	26	120	1	5.6	0.1	0.192	0.0200721
41	0	0.6	2	0.2	0.4	0.4	0.4	0.1	2	0.4	0.05	0.2	0.4	0.1	0.007	0.002	0.002	0.008	0.005	0.0003	0.003	0.01	1.8	0.8	5.5	26	120	1	5.6	0.1	0.223	0.0242395
42	0	0.6	2	0.2	0.4	0.4	0.4	0.1	10	0.4	0.05	0.2	0.4	0.1	0.007	0.002	0.002	0.008	0.005	0.0003	0.003	0.01	1.8	0.8	5.5	26	120	1	5.6	0.1	0.118	0.0521046
43	0	0.6	2	0.2	0.4	0.4	0.4	0.1	0.2	0	0.05	0.2	0.4	0.1	0.007	0.002	0.002	0.008	0.005	0.0003	0.003	0.01	1.8	0.8	5.5	26	120	1	5.6	0.1	0.286333	0.0575114
44	0	0.6	2	0.2	0.4	0.4	0.4	0.1	0.2	0.04	0.05	0.2	0.4	0.1	0.007	0.002	0.002	0.008	0.005	0.0003	0.003	0.01	1.8	0.8	5.5	26	120	1	5.6	0.1	0.180333	0.0621629
45	0	0.6	2	0.2	0.4	0.4	0.4	0.1	0.2	4	0.05	0.2	0.4	0.1	0.007	0.002	0.002	0.008	0.005	0.0003	0.003	0.01	1.8	0.8	5.5	26	120	1	5.6	0.1	0.317	0.151209
46	0	0.6	2	0.2	0.4	0.4	0.4	0.1	0.2	10	0.05	0.2	0.4	0.1	0.007	0.002	0.002	0.008	0.005	0.0003	0.003	0.01	1.8	0.8	5.5	26	120	1	5.6	0.1	0.223	0.0322525
47	0	0.6	2	0.2	0.4	0.4	0.4	0.1	0.2	0.4	0	0.2	0.4	0.1	0.007	0.002	0.002	0.008	0.005	0.0003	0.003	0.01	1.8	0.8	5.5	26	120	1	5.6	0.1	0.267333	0.0708112
48	0	0.6	2	0.2	0.4	0.4	0.4	0.1	0.2	0.4	0.005	0.2	0.4	0.1	0.007	0.002	0.002	0.008	0.005	0.0003	0.003	0.01	1.8	0.8	5.5	26	120	1	5.6	0.1	0.133333	0.0225733
49	0	0.6	2	0.2	0.4	0.4	0.4	0.1	0.2	0.4	0.5	0.2	0.4	0.1	0.007	0.002	0.002	0.008	0.005	0.0003	0.003	0.01	1.8	0.8	5.5	26	120	1	5.6	0.1	0.217	0.0492635
50	0	0.6	2	0.2	0.4	0.4	0.4	0.1	0.2	0.4	5	0.2	0.4	0.1	0.007	0.002	0.002	0.008	0.005	0.0003	0.003	0.01	1.8	0.8	5.5	26	120	1	5.6	0.1	0.112	0.0409986
51	0	0.6	2	0.2	0.4	0.4	0.4	0.1	0.2	0.4	0.05	0	0.4	0.1	0.007	0.002	0.002	0.008	0.005	0.0003	0.003	0.01	1.8	0.8	5.5	26	120	1	5.6	0.1	0.336333	0.0444997
52	0	0.6	2	0.2	0.4	0.4	0.4	0.1	0.2	0.4	0.05	0.02	0.4	0.1	0.007	0.002	0.002	0.008	0.005	0.0003	0.003	0.01	1.8	0.8	5.5	26	120	1	5.6	0.1	0.105333	0.0480578
53	0	0.6	2	0.2	0.4	0.4	0.4	0.1	0.2	0.4	0.05	2	0.4	0.1	0.007	0.002	0.002	0.008	0.005	0.0003	0.003	0.01	1.8	0.8	5.5	26	120	1	5.6	0.1	0.3	0.060135
54	0	0.6	2	0.2	0.4	0.4	0.4	0.1	0.2	0.4	0.05	10	0.4	0.1	0.007	0.002	0.002	0.008	0.005	0.0003	0.003	0.01	1.8	0.8	5.5	26	120	1	5.6	0.1	0.128667	0.0334764
55	0	0.6	2	0.2	0.4	0.4	0.4	0.1	0.2	0.4	0.05	0.2	0	0.1	0.007	0.002	0.002	0.008	0.005	0.0003	0.003	0.01	1.8	0.8	5.5	26	120	1	5.6	0.1	0.351333	0.0259358
56	0	0.6	2	0.2	0.4	0.4	0.4	0.1	0.2	0.4	0.05	0.2	0.04	0.1	0.007	0.002	0.002	0.008	0.005	0.0003	0.003	0.01	1.8	0.8	5.5	26	120	1	5.6	0.1	0.375333	0.0202155
57	0	0.6	2	0.2	0.4	0.4	0.4	0.1	0.2	0.4	0.05	0.2	4	0.1	0.007	0.002	0.002	0.008	0.005	0.0003	0.003	0.01	1.8	0.8	5.5	26	120	1	5.6	0.1	0.371333	0.0276526
58	0	0.6	2	0.2	0.4	0.4	0.4	0.1	0.2	0.4	0.05	0.2	10	0.1	0.007	0.002	0.002	0.008	0.005	0.0003	0.003	0.01	1.8	0.8	5.5	26	120	1	5.6	0.1	0.353	0.0299592
59	0	0.6	2	0.2	0.4	0.4	0.4	0.1	0.2	0.4	0.05	0.2	0.4	0.1	0	0.002	0.002	0.008	0.005	0.0003	0.003	0.01	1.8	0.8	5.5	26	120	1	5.6	0.1	0.353333	0.0518716
60	0	0.6	2	0.2	0.4	0.4	0.4	0.1	0.2	0.4	0.05	0.2	0.4	0.1	0.0007	0.002	0.002	0.008	0.005	0.0003	0.003	0.01	1.8	0.8	5.5	26	120	1	5.6	0.1	0.282	0.00834
61	0	0.6	2	0.2	0.4	0.4	0.4	0.1	0.2	0.4	0.05	0.2	0.4	0.1	0.07	0.002	0.002	0.008	0.005	0.0003	0.003	0.01	1.8	0.8	5.5	26	120	1	5.6	0.1	0.296667	0.0103387
62	0	0.6	2	0.2	0.4	0.4	0.4	0.1	0.2	0.4	0.05	0.2	0.4	0.1	0.7	0.002	0.002	0.008	0.005	0.0003	0.003	0.01	1.8	0.8	5.5	26	120	1	5.6	0.1	0.295	0.0355371
63	0	0.6	2	0.2	0.4	0.4	0.4	0.1	0.2	0.4	0.05	0.2	0.4	0.1	0.007	0	0.002	0.008	0.005	0.0003	0.003	0.01	1.8	0.8	5.5	26	120	1	5.6	0.1	0.281333	0.0807011
64	0	0.6	2	0.2	0.4	0.4	0.4	0.1	0.2	0.4	0.05	0.2	0.4	0.1	0.007	0.0002	0.002	0.008	0.005	0.0003	0.003	0.01	1.8	0.8	5.5	26	120	1	5.6	0.1	0.197333	0.00408248
65	0	0.6	2	0.2	0.4	0.4	0.4	0.1	0.2	0.4	0.05	0.2	0.4	0.1	0.007	0.02	0.002	0.008	0.005	0.0003	0.003	0.01	1.8	0.8	5.5	26	120	1	5.6	0.1	0.200333	0.0151217
66	0	0.6	2	0.2	0.4	0.4	0.4	0.1	0.2	0.4	0.05	0.2	0.4	0.1	0.007	0.2	0.002	0.008	0.005	0.0003	0.003	0.01	1.8	0.8	5.5	26	120	1	5.6	0.1	0.309667	0.0599463
67	0	0.6	2	0.2	0.4	0.4	0.4	0.1	0.2	0.4	0.05	0.2	0.4	0.1	0.007	0.002	0.002	0	0.005	0.0003	0.003	0.01	1.8	0.8	5.5	26	120	1	5.6	0.1	0.262	0.0870492
68	0	0.6	2	0.2	0.4	0.4	0.4	0.1	0.2	0.4	0.05	0.2	0.4	0.1	0.007	0.002	0.002	0.0008	0.005	0.0003	0.003	0.01	1.8	0.8	5.5	26	120	1	5.6	0.1	0.176333	0.00294392
69	0	0.6	2	0.2	0.4	0.4	0.4	0.1	0.2	0.4	0.05	0.2	0.4	0.1	0.007	0.002	0.002	0.08	0.005	0.0003	0.003	0.01	1.8	0.8	5.5	26	120	1	5.6	0.1	0.219667	0.0130213
70	0	0.6	2	0.2	0.4	0.4	0.4	0.1	0.2	0.4	0.05	0.2	0.4	0.1	0.007	0.002	0.002	0.8	0.005	0.0003	0.003	0.01	1.8	0.8	5.5	26	120	1	5.6	0.1	0.317667	0.0690909
71	0	0.6	2	0.2	0.4	0.4	0.4	0.1	0.2	0.4	0.05	0.2	0.4	0.1	0.007	0.002	0.002	0.008	0	0.0003	0.003	0.01	1.8	0.8	5.5	26	120	1	5.6	0.1	0.270667	0.0679084
72	0	0.6	2	0.2	0.4	0.4	0.4	0.1	0.2	0.4	0.05	0.2	0.4	0.1	0.007	0.002	0.002	0.008	0.0005	0.0003	0.003	0.01	1.8	0.8	5.5	26	120	1	5.6	0.1	0.182	0.0112645
73	0	0.6	2	0.2	0.4	0.4	0.4	0.1	0.2	0.4	0.05	0.2	0.4	0.1	0.007	0.002	0.002	0.008	0.05	0.0003	0.003	0.01	1.8	0.8	5.5	26	120	1	5.6	0.1	0.167	0.000942809
74	0	0.6	2	0.2	0.4	0.4	0.4	0.1	0.2	0.4	0.05	0.2	0.4	0.1	0.007	0.002	0.002	0.008	0.5	0.0003	0.003	0.01	1.8	0.8	5.5	26	120	1	5.6	0.1	0.0856667	0.0280753
75	0	0.6	2	0.2	0.4	0.4	0.4	0.1	0.2	0.4	0.05	0.2	0.4	0.1	0.007	0.002	0.002	0.008	0.005	0	0.003	0.01	1.8	0.8	5.5	26	120	1	5.6	0.1	0.262	0.0921641
76	0	0.6	2	0.2	0.4	0.4	0.4	0.1	0.2	0.4	0.05	0.2	0.4	0.1	0.007	0.002	0.002	0.008	0.005	3e-05	0.003	0.01	1.8	0.8	5.5	26	120	1	5.6	0.1	0.187333	0.00748331
77	0	0.6	2	0.2	0.4	0.4	0.4	0.1	0.2	0.4	0.05	0.2	0.4	0.1	0.007	0.002	0.002	0.008	0.005	0.003	0.003	0.01	1.8	0.8	5.5	26	120	1	5.6	0.1	0.018	0.00684755
78	0	0.6	2	0.2	0.4	0.4	0.4	0.1	0.2	0.4	0.05	0.2	0.4	0.1	0.007	0.002	0.002	0.008	0.005	0.03	0.003	0.01	1.8	0.8	5.5	26	120	1	5.6	0.1	0.218333	0.0192527
79	0	0.6	2	0.2	0.4	0.4	0.4	0.1	0.2	0.4	0.05	0.2	0.4	0.1	0.007	0.002	0.002	0.008	0.005	0.0003	0	0.01	1.8	0.8	5.5	26	120	1	5.6	0.1	0.284333	0.0604373
80	0	0.6	2	0.2	0.4	0.4	0.4	0.1	0.2	0.4	0.05	0.2	0.4	0.1	0.007	0.002	0.002	0.008	0.005	0.0003	0.0003	0.01	1.8	0.8	5.5	26	120	1	5.6	0.1	0.211	0.0151511
81	0	0.6	2	0.2	0.4	0.4	0.4	0.1	0.2	0.4	0.05	0.2	0.4	0.1	0.007	0.002	0.002	0.008	0.005	0.0003	0.03	0.01	1.8	0.8	5.5	26	120	1	5.6	0.1	0.231	0.00910433
82	0	0.6	2	0.2	0.4	0.4	0.4	0.1	0.2	0.4	0.05	0.2	0.4	0.1	0.007	0.002	0.002	0.008	0.005	0.0003	0.3	0.01	1.8	0.8	5.5	26	120	1	5.6	0.1	0.302333	0.0502195
83	0	0.6	2	0.2	0.4	0.4	0.4	0.1	0.2	0.4	0.05	0.2	0.4	0.1	0.007	0.002	0.002	0.008	0.005	0.0003	0.003	0	1.8	0.8	5.5	26	120	1	5.6	0.1	0.343	0.0315066
84	0	0.6	2	0.2	0.4	0.4	0.4	0.1	0.2	0.4	0.05	0.2	0.4	0.1	0.007	0.002	0.002	0.008	0.005	0.0003	0.003	0.001	1.8	0.8	5.5	26	120	1	5.6	0.1	0.486333	0.0189091
85	0	0.6	2	0.2	0.4	0.4	0.4	0.1	0.2	0.4	0.05	0.2	0.4	0.1	0.007	0.002	0.002	0.008	0.005	0.0003	0.003	0.1	1.8	0.8	5.5	26	120	1	5.6	0.1	0.287667	0.0193448
86	0	0.6	2	0.2	0.4	0.4	0.4	0.1	0.2	0.4	0.05	0.2	0.4	0.1	0.007	0.002	0.002	0.008	0.005	0.0003	0.003	1	1.8	0.8	5.5	26	120	1	5.6	0.1	0.406	0.0686877
87	0	0.6	2	0.2	0.4	0.4	0.4	0.1	0.2	0.4	0.05	0.2	0.4	0.1	0.007	0.002	0.002	0.008	0.005	0.0003	0.003	0.01	0	0.8	5.5	26	120	1	5.6	0.1	0.212	0.0478818
88	0	0.6	2	0.2	0.4	0.4	0.4	0.1	0.2	0.4	0.05	0.2	0.4	0.1	0.007	0.002	0.002	0.008	0.005	0.0003	0.003	0.01	0.18	0.8	5.5	26	120	1	5.6	0.1	0.218667	0.00339935
89	0	0.6	2	0.2	0.4	0.4	0.4	0.1	0.2	0.4	0.05	0.2	0.4	0.1	0.007	0.002	0.002	0.008	0.005	0.0003	0.003	0.01	18	0.8	5.5	26	120	1	5.6	0.1	0.306667	0.0157551
90	0	0.6	2	0.2	0.4	0.4	0.4	0.1	0.2	0.4	0.05	0.2	0.4	0.1	0.007	0.002	0.002	0.008	0.005	0.0003	0.003	0.01	36	0.8	5.5	26	120	1	5.6	0.1	0.288667	0.0285696
91	0	0.6	2	0.2	0.4	0.4	0.4	0.1	0.2	0.4	0.05	0.2	0.4	0.1	0.007	0.002	0.002	0.008	0.005	0.0003	0.003	0.01	1.8	0	5.5	26	120	1	5.6	0.1	0.636667	0.0147271
92	0	0.6	2	0.2	0.4	0.4	0.4	0.1	0.2	0.4	0.05	0.2	0.4	0.1	0.007	0.002	0.002	0.008	0.005	0.0003	0.003	0.01	1.8	0.08	5.5	26	120	1	5.6	0.1	0.638	0.0659747
93	0	0.6	2	0.2	0.4	0.4	0.4	0.1	0.2	0.4	0.05	0.2	0.4	0.1	0.007	0.002	0.002	0.008	0.005	0.0003	0.003	0.01	1.8	8	5.5	26	120	1	5.6	0.1	0.237333	0.00837987
94	0	0.6	2	0.2	0.4	0.4	0.4	0.1	0.2	0.4	0.05	0.2	0.4	0.1	0.007	0.002	0.002	0.008	0.005	0.0003	0.003	0.01	1.8	40	5.5	26	120	1	5.6	0.1	0.164667	0.0308797
95	0	0.6	2	0.2	0.4	0.4	0.4	0.1	0.2	0.4	0.05	0.2	0.4	0.1	0.007	0.002	0.002	0.008	0.005	0.0003	0.003	0.01	1.8	0.8	0	26	120	1	5.6	0.1	0.248333	0.0202868
96	0	0.6	2	0.2	0.4	0.4	0.4	0.1	0.2	0.4	0.05	0.2	0.4	0.1	0.007	0.002	0.002	0.008	0.005	0.0003	0.003	0.01	1.8	0.8	0.55	26	120	1	5.6	0.1	0.377333	0.00286744
97	0	0.6	2	0.2	0.4	0.4	0.4	0.1	0.2	0.4	0.05	0.2	0.4	0.1	0.007	0.002	0.002	0.008	0.005	0.0003	0.003	0.01	1.8	0.8	55	26	120	1	5.6	0.1	0.0933333	0.0106562
98	0	0.6	2	0.2	0.4	0.4	0.4	0.1	0.2	0.4	0.05	0.2	0.4	0.1	0.007	0.002	0.002	0.008	0.005	0.0003	0.003	0.01	1.8	0.8	110	26	120	1	5.6	0.1	0.246333	0.0457918
99	0	0.6	2	0.2	0.4	0.4	0.4	0.1	0.2	0.4	0.05	0.2	0.4	0.1	0.007	0.002	0.002	0.008	0.005	0.0003	0.003	0.01	1.8	0.8	5.5	0	120	1	5.6	0.1	0	0.000942809
100	0	0.6	2	0.2	0.4	0.4	0.4	0.1	0.2	0.4	0.05	0.2	0.4	0.1	0.007	0.002	0.002	0.008	0.005	0.0003	0.003	0.01	1.8	0.8	5.5	2.6	120	1	5.6	0.1	0.0216667	0.00262467
101	0	0.6	2	0.2	0.4	0.4	0.4	0.1	0.2	0.4	0.05	0.2	0.4	0.1	0.007	0.002	0.002	0.008	0.005	0.0003	0.003	0.01	1.8	0.8	5.5	260	120	1	5.6	0.1	0.42	0.0269815
102	0	0.6	2	0.2	0.4	0.4	0.4	0.1	0.2	0.4	0.05	0.2	0.4	0.1	0.007	0.002	0.002	0.008	0.005	0.0003	0.003	0.01	1.8	0.8	5.5	26	0	1	5.6	0.1	0.315333	0.0459009
103	0	0.6	2	0.2	0.4	0.4	0.4	0.1	0.2	0.4	0.05	0.2	0.4	0.1	0.007	0.002	0.002	0.008	0.005	0.0003	0.003	0.01	1.8	0.8	5.5	26	1.2	1	5.6	0.1	0.147333	0.0177451
104	0	0.6	2	0.2	0.4	0.4	0.4	0.1	0.2	0.4	0.05	0.2	0.4	0.1	0.007	0.002	0.002	0.008	0.005	0.0003	0.003	0.01	1.8	0.8	5.5	26	12	1	5.6	0.1	0.175667	0.00713364
105	0	0.6	2	0.2	0.4	0.4	0.4	0.1	0.2	0.4	0.05	0.2	0.4	0.1	0.007	0.002	0.002	0.008	0.005	0.0003	0.003	0.01	1.8	0.8	5.5	26	240	1	5.6	0.1	0.177667	0.0162138
106	0	0.6	2	0.2	0.4	0.4	0.4	0.1	0.2	0.4	0.05	0.2	0.4	0.1	0.007	0.002	0.002	0.008	0.005	0.0003	0.003	0.01	1.8	0.8	5.5	26	120	0	5.6	0.1	0.195	0.0219241
107	0	0.6	2	0.2	0.4	0.4	0.4	0.1	0.2	0.4	0.05	0.2	0.4	0.1	0.007	0.002	0.002	0.008	0.005	0.0003	0.003	0.01	1.8	0.8	5.5	26	120	0.1	5.6	0.1	0.225333	0.0304448
108	0	0.6	2	0.2	0.4	0.4	0.4	0.1	0.2	0.4	0.05	0.2	0.4	0.1	0.007	0.002	0.002	0.008	0.005	0.0003	0.003	0.01	1.8	0.8	5.5	26	120	10	5.6	0.1	0.567667	0.020822
109	0	0.6	2	0.2	0.4	0.4	0.4	0.1	0.2	0.4	0.05	0.2	0.4	0.1	0.007	0.002	0.002	0.008	0.005	0.0003	0.003	0.01	1.8	0.8	5.5	26	120	100	5.6	0.1	0.212	0.0392513
110	0	0.6	2	0.2	0.4	0.4	0.4	0.1	0.2	0.4	0.05	0.2	0.4	0.1	0.007	0.002	0.002	0.008	0.005	0.0003	0.003	0.01	1.8	0.8	5.5	26	120	1	0	0.1	0.539667	0.040086
111	0	0.6	2	0.2	0.4	0.4	0.4	0.1	0.2	0.4	0.05	0.2	0.4	0.1	0.007	0.002	0.002	0.008	0.005	0.0003	0.003	0.01	1.8	0.8	5.5	26	120	1	0.56	0.1	0.307	0.0459638
112	0	0.6	2	0.2	0.4	0.4	0.4	0.1	0.2	0.4	0.05	0.2	0.4	0.1	0.007	0.002	0.002	0.008	0.005	0.0003	0.003	0.01	1.8	0.8	5.5	26	120	1	56	0.1	0.397667	0.0245266
113	0	6	10	0.02	0.04	0.04	0.4	1	0.02	4	0.05	0.2	10	0.1	0.07	0.002	0.002	0.0008	0.05	0	0.003	0.01	1.8	0	0.55	26	120	1	5.6	0.1	0.227333	0.0530471
114	0	0.06	2	0.2	4	4	4	0.1	0.2	4	0.005	2	4	0.1	0	0	0.0002	0.008	0.05	3e-05	0.0003	0	1.8	0	0.55	26	120	1	5.6	0.1	0.258	0.0162138
115	0	0.6	5	0.02	0.4	0.4	0.4	1	0.02	0.04	0.05	2	4	0.01	0	0.02	0.002	0.008	0	0	0.003	0.01	0	0	0.55	26	12	1	5.6	0.05	0	0.00235702
116	0	0.06	5	0.02	4	10	0.4	1	0.2	0.4	0.005	0.02	10	0.01	0	0.02	0.002	0.08	0.005	3e-05	0.03	0	0	0.08	0.55	26	120	1	5.6	0.1	0.353667	0.015107
117	0	6	2	0.2	4	4	0.4	1	0.02	0.04	0.005	2	4	0.1	0.07	0.2	0.002	0	0.05	0.0003	0.003	0.01	0.18	0.8	0.55	26	120	1	5.6	0.05	0.143667	0.010873
118	0	0.06	2	0.02	0.4	0.04	0.4	0.01	0.02	0.4	0.005	2	10	0.01	0.0007	0.02	0.002	0.0008	0.05	3e-05	0	0	0	0.08	0.55	26	12	1	5.6	0.1	0.087	0.0957508
119	0	6	10	0.2	4	10	0.4	0.1	0.2	0.04	0.05	2	0.4	0.01	0.07	0	0.002	0.008	0	0	0.3	0.01	0.18	0	0.55	26	12	1	5.6	0.01	0.0136667	0.0140554
120	0	0.6	5	0.02	10	10	4	0.1	0.2	4	0.005	2	10	0.01	0.007	0.0002	0.002	0.08	0.05	0.0003	0.0003	0.1	0.18	0.8	0.55	26	120	1	5.6	0.1	0.259333	0.0451737
121	0	6	5	0.2	4	10	0.04	0.01	0.02	0.04	0.005	0.2	0.04	0.01	0.7	0.002	0.0002	0.0008	0.005	0	0.3	0.1	0.18	0.08	0.55	26	12	1	5.6	0.01	0.052	0.0074087
122	0	6	2	0.2	0.4	0.4	0.04	0.01	0.02	0.4	0.05	2	0	0.1	0.07	0.02	0.0002	0.08	0	0	0.3	0	0.18	0.08	5.5	26	12	1	5.6	0.1	0.153	0.0359753
123	0	0.6	10	0.02	0.04	4	0.04	0.1	0.2	4	0.05	0.02	4	0.1	0.0007	0.0002	0.002	0.008	0.05	0.0003	0.003	0.01	0.18	0.08	5.5	26	120	1	5.6	0.05	0.17	0.0132749
124	0	0.6	2	0.02	10	0.04	4	1	0.2	4	0.05	0.02	10	0.01	0.07	0.0002	0.0002	0.0008	0.005	0.0003	0.03	0.1	1.8	0.8	0.55	26	120	1	5.6	0.01	0.177333	0.0461086
125	0	6	10	0.02	4	0.04	0.4	1	0.2	0.04	0.05	0.2	4	0.1	0	0.02	0.0002	0.08	0.0005	3e-05	0.3	0.1	0	0	0.55	26	12	1	5.6	0.1	0.168333	0.0318224
126	0	6	10	0.2	0.4	4	0.4	0.01	0.2	0.04	0.05	2	4	0.01	0	0	0.002	0.0008	0	0	0	0.1	0.18	0.8	5.5	26	12	1	5.6	0.01	0.0636667	0.0046428
127	0	6	5	0.02	0.04	0.4	0.4	0.01	0.02	0.04	0.05	2	0.04	0.01	0.007	0.0002	0.002	0.0008	0.005	0	0.003	0.1	1.8	0.08	5.5	26	12	1	5.6	0.1	0.147667	0.0163367
128	0	0.06	10	0.02	0.04	0.4	0.04	0.1	0.02	0.4	0.05	2	10	0.1	0.0007	0.2	0.002	0.08	0.05	0.0003	0.0003	0.01	1.8	0.8	5.5	26	120	1	5.6	0.05	0.275667	0.043866
129	0	6	2	0.02	0.4	0.4	4	0.01	0.02	0.4	0.005	2	0.04	0.1	0.007	0.0002	0.002	0.008	0.005	0.0003	0	0.1	0.18	0.08	0.55	26	120	1	5.6	0.1	0.118667	0.044582
130	0	0.06	10	0.2	4	0.4	4	1	0.02	4	0.05	0.2	0.04	0.01	0.0007	0.0002	0.002	0	0	0.0003	0.03	0.01	1.8	0.8	0.55	26	120	1	5.6	0.05	0.231	0.0477237
131	0	0.06	2	0.02	0.04	4	4	0.01	0.2	0.4	0.05	2	0	0.01	0.7	0.002	0.002	0	0.005	0.0003	0	0	0	0	5.5	26	12	1	5.6	0.1	0	0.00368179
132	0	6	10	0.2	0.4	0.4	4	0.1	0.2	4	0.005	2	0	0.1	0	0.002	0.002	0.008	0.005	0.0003	0.03	0	0	0	0.55	26	12	1	5.6	0.05	0.0263333	0.0248596
133	0	0.6	5	0.2	10	4	0.4	0.1	0.02	0.04	0.05	0.02	0.4	0.01	0.007	0.02	0.002	0.008	0.005	0	0.003	0	0.18	0.08	0.55	26	120	1	5.6	0.1	0.290333	0.0631823
134	0	0.6	2	0.2	0.04	0.4	4	0.01	0.02	4	0.005	2	10	0.01	0.0007	0.002	0.002	0.008	0.005	0	0.0003	0.1	0	0	5.5	26	120	1	5.6	0.01	0.00866667	0.00449691
135	0	0.06	5	0.02	4	0.04	4	0.01	0.2	0.4	0.005	0.02	0	0.1	0	0.0002	0.0002	0	0	0	0	0	1.8	0.8	0.55	26	120	1	5.6	0.1	0.287	0.0134743
136	0	6	5	0.02	10	10	0.4	0.01	0.2	0.4	0.005	2	0.04	0.1	0.0007	0.002	0.002	0.0008	0.005	0	0.003	0.1	1.8	0	5.5	26	12	1	5.6	0.1	0.075	0.0220656
137	0	6	5	0.2	0.4	4	0.4	0.1	0.02	0.04	0.05	0.02	10	0.01	0.7	0.2	0.002	0.0008	0.05	3e-05	0.03	0	1.8	0.08	0.55	26	12	1	5.6	0.1	0.084	0.0150628
138	0	0.6	10	0.2	0.04	4	0.4	0.1	0.02	0.4	0.05	0.02	10	0.01	0.7	0.002	0.0002	0.08	0	0	0.03	0.01	0	0	5.5	26	12	1	5.6	0.05	0.00166667	0.0140079
139	0	6	2	0.2	0.4	0.04	0.04	1	0.2	4	0.005	0.2	0.04	0.1	0.07	0.0002	0.0002	0.008	0.05	0.0003	0	0	0	0.08	5.5	26	120	1	5.6	0.1	0.173333	0.00496655
140	0	0.06	10	0.2	4	0.04	4	1	0.02	0.4	0.005	0.02	0.04	0.1	0.07	0.002	0.002	0.08	0.005	3e-05	0.003	0.01	0	0.8	5.5	26	12	1	5.6	0.1	0.0903333	0.00711805
141	0	6	5	0.02	0.4	10	4	1	0.02	0.4	0.005	2	0.4	0.01	0.0007	0	0.0002	0.08	0.05	3e-05	0.3	0.1	1.8	0	5.5	26	120	1	5.6	0.05	0.234333	0.043566
142	0	0.6	2	0.2	0.04	0.04	0.04	0.01	0.02	0.04	0.05	0.02	0.4	0.01	0.7	0.02	0.0002	0.08	0.005	0.0003	0.0003	0.1	0	0.08	0.55	26	12	1	5.6	0.05	0.0496667	0.00895669
143	0	0.06	5	0.2	0.4	0.04	0.4	0.1	0.02	0.4	0.05	2	10	0.1	0.007	0.2	0.0002	0.0008	0.05	0	0.003	0	1.8	0.8	5.5	26	12	1	5.6	0.05	0.0576667	0.00309121
144	0	0.06	10	0.2	0.04	0.4	0.04	0.1	0.2	4	0.05	2	0	0.1	0.007	0.2	0.0002	0.008	0.05	3e-05	0.3	0.1	0	0	0.55	26	120	1	5.6	0.1	0.305667	0.014522
145	0	6	2	0.02	0.04	10	4	0.01	0.02	0.04	0.05	0.2	4	0.1	0.7	0.0002	0.002	0.0008	0.0005	0.0003	0.03	0	0	0.8	0.55	26	12	1	5.6	0.1	0.0346667	0.00286744
146	0	6	2	0.2	0.04	10	4	0.01	0.02	0.04	0.05	2	0.4	0.01	0.007	0.002	0.0002	0	0.0005	3e-05	0.0003	0	1.8	0	5.5	26	120	1	5.6	0.05	0.156333	0.00927362
147	0	6	2	0.02	0.4	4	4	1	0.02	4	0.05	0.2	0	0.01	0.0007	0	0.0002	0	0	0	0.003	0.01	0.18	0	0.55	26	12	1	5.6	0.01	0	0.00309121
148	0	6	2	0.2	10	0.4	0.4	0.1	0.2	0.4	0.05	0.2	0.4	0.01	0.07	0.002	0.002	0.008	0.05	3e-05	0.03	0	0	0.08	5.5	26	12	1	5.6	0.05	0.0103333	0.00509902
149	0	0.06	5	0.2	4	0.04	0.4	1	0.2	4	0.005	0.2	4	0.1	0.0007	0.2	0.0002	0.008	0.005	0.0003	0.3	0	0	0.08	0.55	26	12	1	5.6	0.1	0.0593333	0.00711805
150	0	6	2	0.02	4	0.4	0.04	1	0.2	0.4	0.05	0.2	10	0.01	0.7	0.002	0.002	0	0.05	0	0.03	0.1	0	0.08	0.55	26	120	1	5.6	0.01	0	0.00454606
151	0	0.6	5	0.2	0.4	4	0.04	0.01	0.2	4	0.05	0.2	0.04	0.01	0.07	0.2	0.002	0.0008	0.05	3e-05	0.03	0	1.8	0	0.55	26	120	1	5.6	0.1	0.299	0.0690716
152	0	6	5	0.02	10	0.4	4	0.1	0.02	0.4	0.005	2	0	0.01	0.0007	0.2	0.0002	0.008	0.05	0	0	0	0	0.8	0.55	26	120	1	5.6	0.05	0.119667	0.00659966
153	0	0.06	10	0.2	4	0.4	0.04	0.01	0.02	0.04	0.05	2	0.04	0.1	0.7	0.2	0.0002	0.008	0.0005	0.0003	0.0003	0	0	0.08	5.5	26	12	1	5.6	0.1	0.0393333	0.0141657
154	0	6	10	0.2	4	0.4	0.4	0.1	0.2	0.4	0.005	0.2	0	0.1	0.007	0	0.002	0.0008	0	3e-05	0.003	0.1	0	0.8	0.55	26	120	1	5.6	0.05	0.338667	0.0185712
155	0	0.06	10	0.02	10	0.04	0.04	0.01	0.02	0.4	0.005	0.2	0.4	0.1	0	0.002	0.0002	0.0008	0	3e-05	0.3	0.01	1.8	0.08	5.5	26	12	1	5.6	0.1	0.295667	0.146179
156	0	0.6	5	0.02	0.04	0.4	0.04	0.01	0.02	0.4	0.05	2	0	0.1	0.07	0.0002	0.0002	0.08	0.0005	3e-05	0	0.01	1.8	0	0.55	26	120	1	5.6	0.01	0.293333	0.0757496
157	0	0.06	5	0.2	0.04	0.4	0.04	0.01	0.02	0.4	0.005	2	0.4	0.1	0.7	0.02	0.002	0.0008	0.0005	0.0003	0.003	0.1	0.18	0.8	0.55	26	12	1	5.6	0.05	0	0.0046428
158	0	0.06	10	0.2	0.4	4	0.04	1	0.02	4	0.05	2	4	0.1	0	0.02	0.0002	0	0.005	0.0003	0.03	0.01	0.18	0.08	5.5	26	120	1	5.6	0.01	0.121333	0.00804156
159	0	0.06	2	0.02	4	0.04	0.04	0.01	0.2	4	0.05	0.02	0.4	0.1	0.007	0.02	0.002	0.0008	0.005	0	0.0003	0.01	1.8	0	0.55	26	120	1	5.6	0.1	0.496	0.188816
160	0	0.06	5	0.02	4	10	4	1	0.02	0.04	0.005	2	0.4	0.01	0.007	0	0.002	0.008	0.0005	3e-05	0.0003	0.1	1.8	0.08	0.55	26	12	1	5.6	0.1	0.18	0.0109646
161	0	0.06	5	0.02	0.4	4	0.4	0.1	0.2	4	0.05	2	0	0.1	0.7	0.0002	0.0002	0.08	0.005	3e-05	0.03	0.1	0.18	0	0.55	26	12	1	5.6	0.01	0	0.00124722
162	0	0.06	5	0.02	0.04	0.04	0.04	0.01	0.2	0.4	0.05	0.2	4	0.1	0.7	0.02	0.0002	0.008	0.0005	0.0003	0.03	0	1.8	0	5.5	26	12	1	5.6	0.05	0.303667	0.0651784
163	0	6	5	0.2	4	10	0.4	0.1	0.2	0.4	0.005	2	0	0.1	0	0.002	0.0002	0.0008	0.0005	3e-05	0.03	0.01	0.18	0.08	5.5	26	12	1	5.6	0.01	0.0103333	0.00571548
164	0	0.06	10	0.02	0.04	10	4	0.1	0.02	0.04	0.05	2	4	0.1	0	0.0002	0.002	0.008	0	3e-05	0	0.01	0.18	0.8	0.55	26	12	1	5.6	0.05	0.0553333	0.00496655
165	0	0.06	5	0.2	4	4	4	0.1	0.2	0.04	0.05	2	0.4	0.01	0.7	0.002	0.002	0.0008	0.0005	0	0.003	0.1	0	0	5.5	26	12	1	5.6	0.01	0	0.00374166
166	0	6	2	0.2	4	0.4	4	0.1	0.2	0.04	0.05	0.02	0.4	0.1	0.007	0.02	0.0002	0.008	0.005	3e-05	0.3	0.1	0	0.08	0.55	26	12	1	5.6	0.01	0.240333	0.0976115
167	0	0.06	5	0.02	4	4	0.4	0.01	0.02	0.04	0.005	2	0.04	0.1	0.007	0.02	0.002	0.08	0.005	0	0.03	0	0.18	0	5.5	26	12	1	5.6	0.1	0.103667	0.0308797
168	0	0.6	2	0.2	0.04	10	0.4	0.1	0.2	4	0.05	0.2	0	0.01	0	0.002	0.0002	0	0	0.0003	0.3	0.01	0	0.8	0.55	26	120	1	5.6	0.1	0.068	0.00492161
169	0	0.06	2	0.2	10	4	0.04	0.1	0.02	4	0.05	0.2	0	0.01	0	0.02	0.0002	0	0.005	0	0.3	0.01	0	0	0.55	26	12	1	5.6	0.1	0.038	0.00754247
170	0	6	10	0.02	0.04	10	0.04	1	0.02	0.4	0.005	0.2	0.4	0.1	0.7	0	0.0002	0.008	0	3e-05	0.0003	0	0	0	0.55	26	120	1	5.6	0.1	0.091	0.00834
171	0	0.06	10	0.2	0.4	0.4	0.4	1	0.2	0.04	0.05	2	4	0.1	0.7	0.02	0.0002	0.08	0.005	3e-05	0	0.1	1.8	0	0.55	26	120	1	5.6	0.01	0.216333	0.031273
172	0	0.06	10	0.2	4	0.04	0.4	0.01	0.02	4	0.005	2	0.04	0.01	0	0.0002	0.002	0.008	0.005	3e-05	0.0003	0.01	0	0	0.55	26	12	1	5.6	0.01	0	0.00402768
173	0	0.6	5	0.2	4	4	0.4	0.1	0.02	0.4	0.05	0.2	0.04	0.1	0.7	0.2	0.002	0.08	0	3e-05	0.0003	0.01	1.8	0.8	5.5	26	120	1	5.6	0.05	0.829667	0.0844801
174	0	0.6	5	0.2	4	0.4	0.04	0.1	0.02	0.4	0.05	0.2	0.04	0.1	0.0007	0.002	0.0002	0.0008	0.005	3e-05	0	0.01	1.8	0	5.5	26	120	1	5.6	0.01	0.358333	0.0244177
175	0	0.06	5	0.2	4	4	0.04	0.1	0.2	0.4	0.05	0.2	0.04	0.1	0.0007	0	0.0002	0.008	0.005	3e-05	0	0.01	1.8	0	5.5	26	120	1	5.6	0.05	0.659667	0.0253026
176	0	0.6	2	0.2	0.4	4	0.4	0.1	0.02	0.4	0.05	0.02	0.4	0.1	0.07	0	0.0002	0.0008	0.05	3e-05	0.0003	0.01	1.8	0.8	5.5	26	120	1	5.6	0.05	0.547	0.0530346
177	0	0.06	5	0.2	0.4	4	0.4	0.1	0.02	0.4	0.05	0.2	10	0.1	0.07	0.002	0.0002	0.008	0.05	3e-05	0	0.01	1.8	0.8	5.5	26	120	1	5.6	0.01	0.465	0.0645032
178	0	0.6	2	0.2	0.4	4	0.04	0.1	0.02	0.4	0.05	0.2	0.04	0.1	0.7	0.02	0.002	0.0008	0.05	0.0003	0.03	0.01	1.8	0.8	5.5	26	120	1	5.6	0.1	0.446333	0.107021
179	0	0.6	5	0.2	0.4	4	0.4	0.1	2	0.4	0.05	0.02	0.04	0.01	0	0.002	0.002	0.0008	0.05	3e-05	0.03	0.01	1.8	0	5.5	26	120	1	5.6	0.1	0.313333	0.032968
180	0	0.6	2	0.2	4	4	0.4	0.1	0.2	0.4	0.05	0.2	4	0.01	0.7	0.2	0.0002	0.0008	0.0005	0.0003	0	0.01	1.8	0	5.5	26	120	1	5.6	0.1	0.449667	0.0589312
181	0	0.6	5	0.2	4	4	0.04	0.1	0.02	0.4	0.05	0.2	0.4	0.01	0	0.002	0.0002	0.08	0.05	3e-05	0.03	0.01	1.8	0	5.5	26	120	1	5.6	0.05	0.377	0.0692291
182	0	0.06	2	0.2	4	4	0.04	0.1	0.2	0.4	0.05	0.2	10	0.01	0.007	0.002	0.002	0.008	0.05	3e-05	0.3	0.01	1.8	0	5.5	26	120	1	5.6	0.05	0.344333	0.0132246
183	0	0.06	2	0.2	0.4	0.4	0.4	0.1	2	0.4	0.05	0.2	10	0.01	0	0	0.002	0.0008	0.005	0.0003	0.03	0.01	1.8	0	5.5	26	120	1	5.6	0.1	0.279667	0.0172498
184	0	0.6	5	0.2	4	0.4	0.04	0.1	0.02	0.4	0.05	0.02	0.4	0.01	0.7	0.2	0.0002	0.08	0.005	0.0003	0.0003	0.01	1.8	0	5.5	26	120	1	5.6	0.01	0.348	0.0157692
185	0	0.6	2	0.2	0.4	4	0.4	0.1	0.2	0.4	0.05	0.02	4	0.01	0.0007	0.02	0.0002	0.08	0.005	0.0003	0.003	0.01	1.8	0	5.5	26	120	1	5.6	0.1	0.466333	0.0540206
186	0	0.06	5	0.2	0.4	0.4	0.04	0.1	0.02	0.4	0.05	0.2	0.4	0.01	0.0007	0.2	0.002	0.0008	0.0005	0.0003	0.0003	0.01	1.8	0.8	5.5	26	120	1	5.6	0.1	0.302	0.0424578
187	0	0.06	5	0.2	0.4	0.4	0.4	0.1	0.2	0.4	0.05	0.02	10	0.1	0.07	0.0002	0.0002	0.08	0.0005	3e-05	0	0.01	1.8	0.8	5.5	26	120	1	5.6	0.05	0.405	0.0198662
188	0	0.6	2	0.2	0.4	0.4	0.04	0.1	0.2	0.4	0.05	0.02	0.04	0.1	0.7	0.0002	0.002	0.008	0.0005	3e-05	0.3	0.01	1.8	0	5.5	26	120	1	5.6	0.05	0.459333	0.0823097
189	0	0.06	2	0.2	4	0.4	0.04	0.1	0.2	0.4	0.05	0.02	10	0.01	0	0.02	0.0002	0.08	0	0.0003	0	0.01	1.8	0.8	5.5	26	120	1	5.6	0.01	0.426	0.081072
190	0	0.06	2	0.2	4	4	0.04	0.1	2	0.4	0.05	0.02	4	0.1	0.007	0	0.0002	0.08	0.0005	0.0003	0.3	0.01	1.8	0.8	5.5	26	120	1	5.6	0.1	0.395667	0.0426641
191	0	0.6	5	0.2	0.4	0.4	0.04	0.1	2	0.4	0.05	0.2	0.04	0.1	0.0007	0.002	0.0002	0.008	0.0005	3e-05	0.0003	0.01	1.8	0.8	5.5	26	120	1	5.6	0.01	0.505333	0.0103709
192	0	0.6	5	0.2	4	0.4	0.4	0.1	2	0.4	0.05	0.02	0.04	0.01	0.007	0.002	0.002	0.08	0.05	0.0003	0	0.01	1.8	0	5.5	26	120	1	5.6	0.05	0.356	0.089245
193	0	0.6	5	0.2	4	4	0.4	0.1	0.2	0.4	0.05	0.2	0.04	0.01	0.0007	0.0002	0.0002	0.008	0.005	0.0003	0.3	0.01	1.8	0.8	5.5	26	120	1	5.6	0.01	0.0953333	0.0122565
194	0	0.06	2	0.2	4	4	0.4	0.1	0.02	0.4	0.05	0.2	0.4	0.1	0.0007	0.0002	0.0002	0.08	0.05	3e-05	0.03	0.01	1.8	0.8	5.5	26	120	1	5.6	0.1	0.38	0.00828654
195	0	0.6	5	0.2	0.4	0.4	0.4	0.1	0.2	0.4	0.05	0.2	0.4	0.01	0.0007	0.002	0.002	0.0008	0	3e-05	0.0003	0.01	1.8	0	5.5	26	120	1	5.6	0.05	0.304	0.0426693
196	0	0.6	2	0.2	0.4	0.4	0.4	0.1	0.2	0.4	0.05	0.02	10	0.01	0.0007	0.02	0.0002	0.08	0.05	3e-05	0.003	0.01	1.8	0	5.5	26	120	1	5.6	0.01	0.221	0.0350523
197	0	0.6	2	0.2	4	0.4	0.4	0.1	0.2	0.4	0.05	0.2	10	0.1	0.007	0.0002	0.002	0.08	0.0005	3e-05	0.3	0.01	1.8	0	5.5	26	120	1	5.6	0.01	0.379	0.0294052
198	0	0.6	5	0.2	4	0.4	0.04	0.1	0.02	0.4	0.05	0.02	4	0.1	0	0.02	0.002	0.08	0.0005	0.0003	0.003	0.01	1.8	0.8	5.5	26	120	1	5.6	0.05	0.323	0.0503389
199	0	0.06	5	0.2	4	4	0.04	0.1	2	0.4	0.05	0.2	4	0.01	0.0007	0.0002	0.0002	0.008	0	3e-05	0.03	0.01	1.8	0	5.5	26	120	1	5.6	0.05	0.342667	0.0236126
200	0	0.6	5	0.2	0.4	4	0.04	0.1	0.02	0.4	0.05	0.02	0.04	0.01	0.07	0	0.002	0.008	0.0005	3e-05	0.3	0.01	1.8	0	5.5	26	120	1	5.6	0.01	0.236667	0.00817856
201	0	0.6	5	0.2	4	4	0.4	0.1	2	0.4	0.05	0.2	0.04	0.1	0	0.2	0.002	0.08	0.005	3e-05	0.0003	0.01	1.8	0.8	5.5	26	120	1	5.6	0.01	0.274667	0.0879747
202	0	0.6	2	0.2	0.4	4	0.04	0.1	2	0.4	0.05	0.02	0.4	0.1	0.007	0.002	0.002	0.08	0.05	0.0003	0.3	0.01	1.8	0.8	5.5	26	120	1	5.6	0.01	0.424333	0.0231565
203	0	0.06	5	0.2	0.4	0.4	0.04	0.1	0.02	0.4	0.05	0.2	10	0.01	0.007	0.0002	0.0002	0.08	0.05	3e-05	0.03	0.01	1.8	0.8	5.5	26	120	1	5.6	0.1	0.255333	0.0183545
204	0	0.6	5	0.2	4	4	0.04	0.1	0.02	0.4	0.05	0.02	0.4	0.1	0.007	0.002	0.0002	0.0008	0.005	3e-05	0.3	0.01	1.8	0	5.5	26	120	1	5.6	0.05	0.576333	0.0278608
205	0	0.06	2	0.2	4	0.4	0.04	0.1	0.02	0.4	0.05	0.02	4	0.01	0.07	0.0002	0.0002	0.0008	0.05	0.0003	0.03	0.01	1.8	0.8	5.5	26	120	1	5.6	0.05	0.452333	0.010873
206	0	0.06	5	0.2	4	4	0.4	0.1	0.02	0.4	0.05	0.02	0.04	0.01	0	0.0002	0.002	0.08	0	0.0003	0.03	0.01	1.8	0	5.5	26	120	1	5.6	0.05	0.360333	0.053481
207	0	0.06	5	0.2	0.4	0.4	0.04	0.1	2	0.4	0.05	0.2	0.04	0.01	0.0007	0.02	0.0002	0.008	0	0.0003	0.3	0.01	1.8	0.8	5.5	26	120	1	5.6	0.05	0.291	0.0572771
208	0	0.06	5	0.2	4	0.4	0.4	0.1	2	0.4	0.05	0.2	0.04	0.01	0.07	0	0.002	0.08	0	0.0003	0.0003	0.01	1.8	0.8	5.5	26	120	1	5.6	0.1	0.386	0.0144453
209	0	0.06	5	0.2	4	4	0.4	0.1	0.2	0.4	0.05	0.02	0.04	0.01	0	0.002	0.0002	0.08	0.005	0.0003	0.3	0.01	1.8	0.8	5.5	26	120	1	5.6	0.05	0.213	0.0396064
210	0	0.06	5	0.2	4	4	0.04	0.1	0.2	0.4	0.05	0.02	4	0.1	0.07	0	0.002	0.08	0.0005	3e-05	0.03	0.01	1.8	0.8	5.5	26	120	1	5.6	0.05	0.419667	0.104296
211	0	0.06	5	0.2	0.4	0.4	0.4	0.1	2	0.4	0.05	0.2	10	0.01	0.7	0.2	0.0002	0.08	0.0005	0.0003	0.003	0.01	1.8	0	5.5	26	120	1	5.6	0.05	0.32	0.0115181
212	0	0.6	5	0.2	4	4	0.4	0.1	0.2	0.4	0.05	0.2	10	0.1	0.007	0.002	0.002	0.008	0.0005	0.0003	0.03	0.01	1.8	0	5.5	26	120	1	5.6	0.05	0.299333	0.00873053
213	0	0.06	5	0.2	0.4	0.4	0.04	0.1	0.2	0.4	0.05	0.2	0.4	0.1	0.7	0	0.0002	0.008	0	0.0003	0.3	0.01	1.8	0	5.5	26	120	1	5.6	0.1	0.362333	0.00235702
214	0	0.06	5	0.2	4	4	0.04	0.1	0.02	0.4	0.05	0.02	10	0.01	0.07	0.02	0.002	0.08	0.005	3e-05	0	0.01	1.8	0.8	5.5	26	120	1	5.6	0.05	0.304	0.0106145
215	0	0.06	2	0.2	0.4	4	0.04	0.1	2	0.4	0.05	0.2	10	0.1	0	0.0002	0.0002	0.0008	0.0005	0.0003	0.003	0.01	1.8	0	5.5	26	120	1	5.6	0.05	0.462333	0.0483483
216	0	0.6	2	0.2	0.4	4	0.4	0.1	0.2	0.4	0.05	0.02	10	0.01	0.007	0.2	0.002	0.0008	0.0005	0.0003	0	0.01	1.8	0	5.5	26	120	1	5.6	0.05	0.214333	0.0169771
217	0	0.06	2	0.2	4	0.4	0.4	0.1	0.2	0.4	0.05	0.02	0.4	0.01	0.007	0.002	0.0002	0.08	0.005	3e-05	0.0003	0.01	1.8	0	5.5	26	120	1	5.6	0.1	0.308	0.00778888
218	0	0.06	5	0.2	0.4	4	0.04	0.1	0.2	0.4	0.05	0.02	0.04	0.1	0	0.0002	0.002	0.08	0	3e-05	0	0.01	1.8	0.8	5.5	26	120	1	5.6	0.1	0.267667	0.0363715
219	0	0.6	5	0.2	4	4	0.4	0.1	0.2	0.4	0.05	0.2	4	0.1	0	0.002	0.002	0.08	0	3e-05	0	0.01	1.8	0.8	5.5	26	120	1	5.6	0.05	0.315667	0.0250909
220	0	0.06	2	0.2	4	0.4	0.04	0.1	0.02	0.4	0.05	0.02	0.4	0.1	0	0.02	0.002	0.08	0	0.0003	0	0.01	1.8	0.8	5.5	26	120	1	5.6	0.1	0.396333	0.0137194
221	0	0.06	5	0.2	0.4	0.4	0.04	0.1	2	0.4	0.05	0.02	0.4	0.1	0	0.002	0.002	0.08	0	0.0003	0	0.01	1.8	0.8	5.5	26	120	1	5.6	0.1	0.294333	0.0242808
222	0	0.6	2	0.2	4	0.4	0.04	0.1	2	0.4	0.05	0.02	0.04	0.1	0	0.2	0.002	0.008	0	3e-05	0	0.01	1.8	0.8	5.5	26	120	1	5.6	0.05	0.508667	0.0257207
223	0	0.06	5	0.2	0.4	0.4	0.04	0.1	0.02	0.4	0.05	0.2	0.4	0.1	0	0.0002	0.002	0.008	0	0.0003	0	0.01	1.8	0.8	5.5	26	120	1	5.6	0.1	0.189333	0.0277409
224	0	0.6	5	0.2	4	4	0.04	0.1	2	0.4	0.05	0.02	0.04	0.1	0	0.0002	0.002	0.008	0	0.0003	0	0.01	1.8	0.8	5.5	26	120	1	5.6	0.05	0.324333	0.0046428
225	0	0.06	5	0.2	4	4	0.4	0.1	0.2	0.4	0.05	0.02	4	0.1	0	0	0.002	0.008	0	3e-05	0	0.01	1.8	0.8	5.5	26	120	1	5.6	0.1	0.244667	0.019754
226	0	0.6	5	0.2	4	0.4	0.4	0.1	0.02	0.4	0.05	0.02	4	0.1	0	0.0002	0.002	0.008	0	0.0003	0	0.01	1.8	0.8	5.5	26	120	1	5.6	0.1	0.304	0.0200167
227	0	0.06	2	0.2	4	0.4	0.04	0.1	0.02	0.4	0.05	0.2	0.4	0.1	0	0.0002	0.002	0.08	0	0.0003	0	0.01	1.8	0.8	5.5	26	120	1	5.6	0.05	0.279333	0.0360586
228	0	0.06	2	0.2	0.4	4	0.04	0.1	0.02	0.4	0.05	0.02	0.04	0.1	0	0	0.002	0.008	0	3e-05	0	0.01	1.8	0.8	5.5	26	120	1	5.6	0.05	0.244333	0.0302692
229	0	0.6	2	0.2	0.4	4	0.04	0.1	0.2	0.4	0.05	0.2	10	0.1	0	0.0002	0.002	0.008	0	0.0003	0	0.01	1.8	0.8	5.5	26	120	1	5.6	0.05	0.162	0.00804156
230	0	0.6	2	0.2	0.4	4	0.4	0.1	2	0.4	0.05	0.02	0.04	0.1	0	0.002	0.002	0.008	0	0.0003	0	0.01	1.8	0.8	5.5	26	120	1	5.6	0.1	0.216667	0.0169967
231	0	0.6	5	0.2	4	0.4	0.4	0.1	0.02	0.4	0.05	0.02	0.04	0.1	0	0.0002	0.002	0.008	0	3e-05	0	0.01	1.8	0.8	5.5	26	120	1	5.6	0.05	0.326333	0.0381343
232	0	0.6	5	0.2	0.4	4	0.4	0.1	0.02	0.4	0.05	0.02	10	0.1	0	0.002	0.002	0.008	0	0.0003	0	0.01	1.8	0.8	5.5	26	120	1	5.6	0.1	0.241333	0.0342961
233	0	0.6	5	0.2	4	4	0.4	0.1	0.02	0.4	0.05	0.2	0.04	0.1	0.7	0.2	0.002	0.08	0	3e-05	0.0003	0.01	1.8	0.8	5.5	26	120	1	5.6	0.05	0.669667	0.166319
234	0	0.6	5	0.2	4	0.4	0.04	0.1	0.02	0.4	0.05	0.2	0.04	0.1	0.0007	0.002	0.0002	0.0008	0.005	3e-05	0	0.01	1.8	0	5.5	26	120	1	5.6	0.01	0.494	0.0187853
235	0	0.06	5	0.2	4	4	0.04	0.1	0.2	0.4	0.05	0.2	0.04	0.1	0.0007	0	0.0002	0.008	0.005	3e-05	0	0.01	1.8	0	5.5	26	120	1	5.6	0.05	0.758	0.00758654
236	0	0.6	2	0.2	0.4	4	0.4	0.1	0.02	0.4	0.05	0.02	0.4	0.1	0.07	0	0.0002	0.0008	0.05	3e-05	0.0003	0.01	1.8	0.8	5.5	26	120	1	5.6	0.05	0.479667	0.270131
237	0	0.06	5	0.2	0.4	4	0.4	0.1	0.02	0.4	0.05	0.2	10	0.1	0.07	0.002	0.0002	0.008	0.05	3e-05	0	0.01	1.8	0.8	5.5	26	120	1	5.6	0.01	0.257	0.0621039
238	0	0.6	2	0.2	0.4	4	0.04	0.1	0.02	0.4	0.05	0.2	0.04	0.1	0.7	0.02	0.002	0.0008	0.05	0.0003	0.03	0.01	1.8	0.8	5.5	26	120	1	5.6	0.1	0.617333	0.069004
239	0	0.6	5	0.2	0.4	4	0.4	0.1	2	0.4	0.05	0.02	0.04	0.01	0	0.002	0.002	0.0008	0.05	3e-05	0.03	0.01	1.8	0	5.5	26	120	1	5.6	0.1	0.473	0.0455363
240	0	0.6	2	0.2	4	4	0.4	0.1	0.2	0.4	0.05	0.2	4	0.01	0.7	0.2	0.0002	0.0008	0.0005	0.0003	0	0.01	1.8	0	5.5	26	120	1	5.6	0.1	0.612	0.03337
241	0	0.6	5	0.2	4	4	0.04	0.1	0.02	0.4	0.05	0.2	0.4	0.01	0	0.002	0.0002	0.08	0.05	3e-05	0.03	0.01	1.8	0	5.5	26	120	1	5.6	0.05	0.623667	0.0947523
242	0	0.06	2	0.2	4	4	0.04	0.1	0.2	0.4	0.05	0.2	10	0.01	0.007	0.002	0.002	0.008	0.05	3e-05	0.3	0.01	1.8	0	5.5	26	120	1	5.6	0.05	0.362667	0.287948
243	0	0.06	2	0.2	0.4	0.4	0.4	0.1	2	0.4	0.05	0.2	10	0.01	0	0	0.002	0.0008	0.005	0.0003	0.03	0.01	1.8	0	5.5	26	120	1	5.6	0.1	0.451	0.085293
244	0	0.6	5	0.2	4	0.4	0.04	0.1	0.02	0.4	0.05	0.02	0.4	0.01	0.7	0.2	0.0002	0.08	0.005	0.0003	0.0003	0.01	1.8	0	5.5	26	120	1	5.6	0.01	0.522333	0.0198718
245	0	0.6	2	0.2	0.4	4	0.4	0.1	0.2	0.4	0.05	0.02	4	0.01	0.0007	0.02	0.0002	0.08	0.005	0.0003	0.003	0.01	1.8	0	5.5	26	120	1	5.6	0.1	0.486667	0.0300111
246	0	0.06	5	0.2	0.4	0.4	0.04	0.1	0.02	0.4	0.05	0.2	0.4	0.01	0.0007	0.2	0.002	0.0008	0.0005	0.0003	0.0003	0.01	1.8	0.8	5.5	26	120	1	5.6	0.1	0.381667	0.161518
247	0	0.06	5	0.2	0.4	0.4	0.4	0.1	0.2	0.4	0.05	0.02	10	0.1	0.07	0.0002	0.0002	0.08	0.0005	3e-05	0	0.01	1.8	0.8	5.5	26	120	1	5.6	0.05	0.581333	0.0286744
248	0	0.6	2	0.2	0.4	0.4	0.04	0.1	0.2	0.4	0.05	0.02	0.04	0.1	0.7	0.0002	0.002	0.008	0.0005	3e-05	0.3	0.01	1.8	0	5.5	26	120	1	5.6	0.05	0.296667	0.057463
249	0	0.06	2	0.2	4	0.4	0.04	0.1	0.2	0.4	0.05	0.02	10	0.01	0	0.02	0.0002	0.08	0	0.0003	0	0.01	1.8	0.8	5.5	26	120	1	5.6	0.01	0.710667	0.0783964
250	0	0.06	2	0.2	4	4	0.04	0.1	2	0.4	0.05	0.02	4	0.1	0.007	0	0.0002	0.08	0.0005	0.0003	0.3	0.01	1.8	0.8	5.5	26	120	1	5.6	0.1	0.352333	0.0669942
251	0	0.6	5	0.2	0.4	0.4	0.04	0.1	2	0.4	0.05	0.2	0.04	0.1	0.0007	0.002	0.0002	0.008	0.0005	3e-05	0.0003	0.01	1.8	0.8	5.5	26	120	1	5.6	0.01	0.0373333	0.0296798
252	0	0.6	5	0.2	4	0.4	0.4	0.1	2	0.4	0.05	0.02	0.04	0.01	0.007	0.002	0.002	0.08	0.05	0.0003	0	0.01	1.8	0	5.5	26	120	1	5.6	0.05	0.216	0.0628349
253	0	0.6	5	0.2	4	4	0.4	0.1	0.2	0.4	0.05	0.2	0.04	0.01	0.0007	0.0002	0.0002	0.008	0.005	0.0003	0.3	0.01	1.8	0.8	5.5	26	120	1	5.6	0.01	0.171667	0.0120277
254	0	0.06	2	0.2	4	4	0.4	0.1	0.02	0.4	0.05	0.2	0.4	0.1	0.0007	0.0002	0.0002	0.08	0.05	3e-05	0.03	0.01	1.8	0.8	5.5	26	120	1	5.6	0.1	0.365667	0.0586572
255	0	0.6	5	0.2	0.4	0.4	0.4	0.1	0.2	0.4	0.05	0.2	0.4	0.01	0.0007	0.002	0.002	0.0008	0	3e-05	0.0003	0.01	1.8	0	5.5	26	120	1	5.6	0.05	0.179667	0.0133666
256	0	0.6	2	0.2	0.4	0.4	0.4	0.1	0.2	0.4	0.05	0.02	10	0.01	0.0007	0.02	0.0002	0.08	0.05	3e-05	0.003	0.01	1.8	0	5.5	26	120	1	5.6	0.01	0.194333	0.00946338
257	0	0.6	2	0.2	4	0.4	0.4	0.1	0.2	0.4	0.05	0.2	10	0.1	0.007	0.0002	0.002	0.08	0.0005	3e-05	0.3	0.01	1.8	0	5.5	26	120	1	5.6	0.01	0.559	0.00169967
258	0	0.6	5	0.2	4	0.4	0.04	0.1	0.02	0.4	0.05	0.02	4	0.1	0	0.02	0.002	0.08	0.0005	0.0003	0.003	0.01	1.8	0.8	5.5	26	120	1	5.6	0.05	0.621	0.0371513
259	0	0.06	5	0.2	4	4	0.04	0.1	2	0.4	0.05	0.2	4	0.01	0.0007	0.0002	0.0002	0.008	0	3e-05	0.03	0.01	1.8	0	5.5	26	120	1	5.6	0.05	0.365667	0.0138804
260	0	0.6	5	0.2	0.4	4	0.04	0.1	0.02	0.4	0.05	0.02	0.04	0.01	0.07	0	0.002	0.008	0.0005	3e-05	0.3	0.01	1.8	0	5.5	26	120	1	5.6	0.01	0.275333	0.0337672
261	0	0.6	5	0.2	4	4	0.4	0.1	2	0.4	0.05	0.2	0.04	0.1	0	0.2	0.002	0.08	0.005	3e-05	0.0003	0.01	1.8	0.8	5.5	26	120	1	5.6	0.01	0.07	0.0212027
262	0	0.6	2	0.2	0.4	4	0.04	0.1	2	0.4	0.05	0.02	0.4	0.1	0.007	0.002	0.002	0.08	0.05	0.0003	0.3	0.01	1.8	0.8	5.5	26	120	1	5.6	0.01	0.542667	0.0283314
263	0	0.06	5	0.2	0.4	0.4	0.04	0.1	0.02	0.4	0.05	0.2	10	0.01	0.007	0.0002	0.0002	0.08	0.05	3e-05	0.03	0.01	1.8	0.8	5.5	26	120	1	5.6	0.1	0.624	0.0167597
264	0	0.6	5	0.2	4	4	0.04	0.1	0.02	0.4	0.05	0.02	0.4	0.1	0.007	0.002	0.0002	0.0008	0.005	3e-05	0.3	0.01	1.8	0	5.5	26	120	1	5.6	0.05	0.689333	0.0853503
265	0	0.06	2	0.2	4	0.4	0.04	0.1	0.02	0.4	0.05	0.02	4	0.01	0.07	0.0002	0.0002	0.0008	0.05	0.0003	0.03	0.01	1.8	0.8	5.5	26	120	1	5.6	0.05	0.578333	0.0141421
266	0	0.06	5	0.2	4	4	0.4	0.1	0.02	0.4	0.05	0.02	0.04	0.01	0	0.0002	0.002	0.08	0	0.0003	0.03	0.01	1.8	0	5.5	26	120	1	5.6	0.05	0.533667	0.024797
267	0	0.06	5	0.2	0.4	0.4	0.04	0.1	2	0.4	0.05	0.2	0.04	0.01	0.0007	0.02	0.0002	0.008	0	0.0003	0.3	0.01	1.8	0.8	5.5	26	120	1	5.6	0.05	0.262667	0.169636
268	0	0.06	5	0.2	4	0.4	0.4	0.1	2	0.4	0.05	0.2	0.04	0.01	0.07	0	0.002	0.08	0	0.0003	0.0003	0.01	1.8	0.8	5.5	26	120	1	5.6	0.1	0.545	0.0134743
269	0	0.06	5	0.2	4	4	0.4	0.1	0.2	0.4	0.05	0.02	0.04	0.01	0	0.002	0.0002	0.08	0.005	0.0003	0.3	0.01	1.8	0.8	5.5	26	120	1	5.6	0.05	0.319667	0.0253815
270	0	0.06	5	0.2	4	4	0.04	0.1	0.2	0.4	0.05	0.02	4	0.1	0.07	0	0.002	0.08	0.0005	3e-05	0.03	0.01	1.8	0.8	5.5	26	120	1	5.6	0.05	0.655333	0.0540185
271	0	0.06	5	0.2	0.4	0.4	0.4	0.1	2	0.4	0.05	0.2	10	0.01	0.7	0.2	0.0002	0.08	0.0005	0.0003	0.003	0.01	1.8	0	5.5	26	120	1	5.6	0.05	0.508667	0.0384216
272	0	0.6	5	0.2	4	4	0.4	0.1	0.2	0.4	0.05	0.2	10	0.1	0.007	0.002	0.002	0.008	0.0005	0.0003	0.03	0.01	1.8	0	5.5	26	120	1	5.6	0.05	0.444333	0.0451737
273	0	0.06	5	0.2	0.4	0.4	0.04	0.1	0.2	0.4	0.05	0.2	0.4	0.1	0.7	0	0.0002	0.008	0	0.0003	0.3	0.01	1.8	0	5.5	26	120	1	5.6	0.1	0.447	0.0306413
274	0	0.06	5	0.2	4	4	0.04	0.1	0.02	0.4	0.05	0.02	10	0.01	0.07	0.02	0.002	0.08	0.005	3e-05	0	0.01	1.8	0.8	5.5	26	120	1	5.6	0.05	0.480667	0.0718996
275	0	0.06	2	0.2	0.4	4	0.04	0.1	2	0.4	0.05	0.2	10	0.1	0	0.0002	0.0002	0.0008	0.0005	0.0003	0.003	0.01	1.8	0	5.5	26	120	1	5.6	0.05	0.568333	0.0687071
276	0	0.6	2	0.2	0.4	4	0.4	0.1	0.2	0.4	0.05	0.02	10	0.01	0.007	0.2	0.002	0.0008	0.0005	0.0003	0	0.01	1.8	0	5.5	26	120	1	5.6	0.05	0.352	0.00880656
277	0	0.06	2	0.2	4	0.4	0.4	0.1	0.2	0.4	0.05	0.02	0.4	0.01	0.007	0.002	0.0002	0.08	0.005	3e-05	0.0003	0.01	1.8	0	5.5	26	120	1	5.6	0.1	0.429667	0.0394321
278	0	0.06	5	0.2	0.4	4	0.04	0.1	0.2	0.4	0.05	0.02	0.04	0.1	0	0.0002	0.002	0.08	0	3e-05	0	0.01	1.8	0.8	5.5	26	120	1	5.6	0.1	0.452	0.0536304
279	0	0.6	5	0.2	4	4	0.4	0.1	0.2	0.4	0.05	0.2	4	0.1	0	0.002	0.002	0.08	0	3e-05	0	0.01	1.8	0.8	5.5	26	120	1	5.6	0.05	0.584667	0.0964722
280	0	0.06	2	0.2	4	0.4	0.04	0.1	0.02	0.4	0.05	0.02	0.4	0.1	0	0.02	0.002	0.08	0	0.0003	0	0.01	1.8	0.8	5.5	26	120	1	5.6	0.1	0.441	0.0167796
281	0	0.06	5	0.2	0.4	0.4	0.04	0.1	2	0.4	0.05	0.02	0.4	0.1	0	0.002	0.002	0.08	0	0.0003	0	0.01	1.8	0.8	5.5	26	120	1	5.6	0.1	0.301	0.0259401
282	0	0.6	2	0.2	4	0.4	0.04	0.1	2	0.4	0.05	0.02	0.04	0.1	0	0.2	0.002	0.008	0	3e-05	0	0.01	1.8	0.8	5.5	26	120	1	5.6	0.05	0.683333	0.0867909
283	0	0.06	5	0.2	0.4	0.4	0.04	0.1	0.02	0.4	0.05	0.2	0.4	0.1	0	0.0002	0.002	0.008	0	0.0003	0	0.01	1.8	0.8	5.5	26	120	1	5.6	0.1	0.398	0.0568409
284	0	0.6	5	0.2	4	4	0.04	0.1	2	0.4	0.05	0.02	0.04	0.1	0	0.0002	0.002	0.008	0	0.0003	0	0.01	1.8	0.8	5.5	26	120	1	5.6	0.05	0.445333	0.0144453
285	0	0.06	5	0.2	4	4	0.4	0.1	0.2	0.4	0.05	0.02	4	0.1	0	0	0.002	0.008	0	3e-05	0	0.01	1.8	0.8	5.5	26	120	1	5.6	0.1	0.402333	0.0292233
286	0	0.6	5	0.2	4	0.4	0.4	0.1	0.02	0.4	0.05	0.02	4	0.1	0	0.0002	0.002	0.008	0	0.0003	0	0.01	1.8	0.8	5.5	26	120	1	5.6	0.1	0.414	0.0558589
287	0	0.06	2	0.2	4	0.4	0.04	0.1	0.02	0.4	0.05	0.2	0.4	0.1	0	0.0002	0.002	0.08	0	0.0003	0	0.01	1.8	0.8	5.5	26	120	1	5.6	0.05	0.601667	0.0408439
288	0	0.06	2	0.2	0.4	4	0.04	0.1	0.02	0.4	0.05	0.02	0.04	0.1	0	0	0.002	0.008	0	3e-05	0	0.01	1.8	0.8	5.5	26	120	1	5.6	0.05	0.353	0.0103387
289	0	0.6	2	0.2	0.4	4	0.04	0.1	0.2	0.4	0.05	0.2	10	0.1	0	0.0002	0.002	0.008	0	0.0003	0	0.01	1.8	0.8	5.5	26	120	1	5.6	0.05	0.332667	0.0427421
290	0	0.6	2	0.2	0.4	4	0.4	0.1	2	0.4	0.05	0.02	0.04	0.1	0	0.002	0.002	0.008	0	0.0003	0	0.01	1.8	0.8	5.5	26	120	1	5.6	0.1	0.399333	0.0272764
291	0	0.6	5	0.2	4	0.4	0.4	0.1	0.02	0.4	0.05	0.02	0.04	0.1	0	0.0002	0.002	0.008	0	3e-05	0	0.01	1.8	0.8	5.5	26	120	1	5.6	0.05	0.605667	0.0825281
292	0	0.6	5	0.2	0.4	4	0.4	0.1	0.02	0.4	0.05	0.02	10	0.1	0	0.002	0.002	0.008	0	0.0003	0	0.01	1.8	0.8	5.5	26	120	1	5.6	0.1	0.294333	0.0136382
293	1	0.6	5	0.2	4	0.4	0.04	0.1	0.02	0.4	0.05	0.2	4	0.1	0.07	0.02	0.002	0.0008	0.005	3e-05	0.0003	0.01	1.8	0.8	5.5	26	120	1	5.6	0.05	0.21	0.00659966
294	1	0.6	5	0.2	4	4	0.04	0.1	0.2	0.4	0.05	0.02	4	0.1	0.07	0.02	0.0002	0.08	0.0005	3e-05	0.03	0.01	1.8	0.8	5.5	26	120	1	5.6	0.05	0.147667	0.0492544
295	1	0.6	5	0.2	4	4	0.04	0.1	0.2	0.4	0.05	0.02	4	0.1	0.07	0.02	0.002	0.008	0.005	3e-05	0.003	0.01	1.8	0.8	5.5	26	120	1	5.6	0.1	0.144667	0.0216025
296	1	0.6	5	0.2	4	4	0.04	0.1	0.2	0.4	0.05	0.02	4	0.1	0.07	0.02	0.002	0.008	0.005	3e-05	0.03	0.01	1.8	0	5.5	26	120	1	5.6	0.05	0.146	0.0299592
297	1	0.6	5	0.2	4	4	0.04	0.1	0.2	0.4	0.05	0.02	4	0.1	0.07	0.02	0.002	0.008	0.005	3e-05	0.03	0.01	1.8	0	5.5	26	120	1	5.6	0.1	0.126667	0.011225
298	1	0.6	5	0.2	4	4	0.04	0.1	0.2	0.4	0.05	0.02	4	0.1	0.07	0.02	0.002	0.008	0.005	3e-05	0.03	0.01	1.8	0.8	5.5	26	120	1	5.6	0.05	0.147333	0.0426953
299	1	0.6	5	0.2	4	4	0.04	0.1	0.2	0.4	0.05	0.02	4	0.1	0.07	0.02	0.002	0.008	0.005	3e-05	0.03	0.01	1.8	0.8	5.5	26	120	1	5.6	0.1	0.140667	0.0127541
300	1	0.6	5	0.2	4	0.4	0.04	0.1	0.02	0.4	0.05	0.2	0.4	0.1	0.07	0.02	0.0002	0.008	0.0005	3e-05	0.03	0.01	1.8	0	5.5	26	120	1	5.6	0.05	0.151333	0.0473943
301	1	0.6	5	0.2	4	0.4	0.04	0.1	0.02	0.4	0.05	0.2	0.4	0.1	0.07	0.02	0.0002	0.008	0.0005	3e-05	0.03	0.01	1.8	0	5.5	26	120	1	5.6	0.1	0.143667	0.0532979
302	1	0.6	5	0.2	4	0.4	0.04	0.1	0.02	0.4	0.05	0.2	0.4	0.1	0.07	0.02	0.0002	0.008	0.0005	3e-05	0.03	0.01	1.8	0.8	5.5	26	120	1	5.6	0.05	0.197333	0.0298254
303	1	0.6	5	0.2	4	0.4	0.04	0.1	0.02	0.4	0.05	0.2	0.4	0.1	0.07	0.02	0.0002	0.008	0.0005	3e-05	0.03	0.01	1.8	0.8	5.5	26	120	1	5.6	0.1	0.162667	0.0148549
304	1	0.6	5	0.2	4	4	0.04	0.1	0.2	0.4	0.05	0.02	4	0.1	0.07	0.02	0.002	0.008	0.05	3e-05	0	0.01	1.8	0	5.5	26	120	1	5.6	0.05	0.137667	0.00244949
305	1	0.6	5	0.2	4	4	0.04	0.1	0.2	0.4	0.05	0.02	4	0.1	0.07	0.02	0.002	0.008	0.05	3e-05	0	0.01	1.8	0	5.5	26	120	1	5.6	0.1	0.112	0.0155421
306	1	0.6	5	0.2	4	4	0.04	0.1	0.2	0.4	0.05	0.02	4	0.1	0.07	0.02	0.002	0.008	0.05	3e-05	0	0.01	1.8	0.8	5.5	26	120	1	5.6	0.05	0.100667	0.0139523
307	1	0.6	5	0.2	4	4	0.04	0.1	0.2	0.4	0.05	0.02	4	0.1	0.07	0.02	0.002	0.008	0.05	3e-05	0	0.01	1.8	0.8	5.5	26	120	1	5.6	0.1	0.107	0.0191891
308	1	0.6	5	0.2	4	4	0.04	0.1	0.2	0.4	0.05	0.02	4	0.1	0.07	0.02	0.002	0.008	0.05	3e-05	0.0003	0.01	1.8	0	5.5	26	120	1	5.6	0.05	0.105667	0.00778888
309	1	0.6	5	0.2	4	4	0.04	0.1	0.2	0.4	0.05	0.02	4	0.1	0.07	0.02	0.002	0.008	0.05	3e-05	0.0003	0.01	1.8	0	5.5	26	120	1	5.6	0.1	0.201667	0.0165731
310	1	0.6	5	0.2	4	4	0.04	0.1	0.2	0.4	0.05	0.02	4	0.1	0.07	0.02	0.002	0.008	0.05	3e-05	0.0003	0.01	1.8	0.8	5.5	26	120	1	5.6	0.05	0.0886667	0.0184572
311	1	0.6	5	0.2	4	4	0.04	0.1	0.2	0.4	0.05	0.02	4	0.1	0.07	0.02	0.002	0.008	0.05	3e-05	0.0003	0.01	1.8	0.8	5.5	26	120	1	5.6	0.1	0.137667	0.00920145
312	2	0.06	2	0.2	0.4	4	0.4	0.1	0.2	0.4	0.05	0.2	0.04	0.1	0.007	0.0002	0.002	0.08	0.0005	3e-05	0	0.01	1.8	0	5.5	26	120	1	5.6	0.05	0.268	0.0331763
313	2	0.06	2	0.2	4	0.4	0.04	0.1	2	0.4	0.05	0.2	4	0.1	0.007	0.0002	0.002	0.08	0.0005	0.0003	0.03	0.01	1.8	0	5.5	26	120	1	5.6	0.01	0.289667	0.00758654
314	2	0.06	2	0.2	4	4	0.04	0.1	2	0.4	0.05	0.02	0.4	0.1	0.0007	0.0002	0.002	0.08	0.0005	3e-05	0	0.01	1.8	0.8	5.5	26	120	1	5.6	0.1	0.193333	0.114823
315	2	0.06	2	0.2	4	4	0.04	0.1	2	0.4	0.05	0.02	0.4	0.1	0.0007	0.0002	0.002	0.08	0.0005	3e-05	0	0.01	1.8	0.8	5.5	26	120	1	5.6	0.05	0.236667	0.0469136
316	2	0.06	2	0.2	4	4	0.04	0.1	2	0.4	0.05	0.02	0.4	0.1	0.0007	0.0002	0.002	0.08	0.0005	3e-05	0	0.01	1.8	0.8	5.5	26	120	1	5.6	0.01	0.389	0.0425519
317	2	0.06	2	0.2	4	4	0.04	0.1	2	0.4	0.05	0.02	0.4	0.1	0.0007	0.0002	0.002	0.08	0.0005	3e-05	0	0.01	1.8	0	5.5	26	120	1	5.6	0.1	0.218333	0.0542668
318	2	0.06	2	0.2	4	0.4	0.04	0.1	2	0.4	0.05	0.2	4	0.1	0.007	0.0002	0.002	0.08	0.0005	0.0003	0.03	0.01	1.8	0.8	5.5	26	120	1	5.6	0.1	0.282667	0.0118977
319	2	0.06	2	0.2	4	0.4	0.04	0.1	2	0.4	0.05	0.2	4	0.1	0.007	0.0002	0.002	0.08	0.0005	0.0003	0.03	0.01	1.8	0.8	5.5	26	120	1	5.6	0.05	0.272	0.0483942
320	2	0.06	2	0.2	4	0.4	0.04	0.1	2	0.4	0.05	0.2	4	0.1	0.007	0.0002	0.002	0.08	0.0005	0.0003	0.03	0.01	1.8	0.8	5.5	26	120	1	5.6	0.01	0.437667	0.00659966
321	2	0.06	2	0.2	4	0.4	0.04	0.1	2	0.4	0.05	0.2	4	0.1	0.007	0.0002	0.002	0.08	0.0005	0.0003	0.03	0.01	1.8	0	5.5	26	120	1	5.6	0.1	0.207333	0.0320139
322	2	0.06	2	0.2	4	0.4	0.04	0.1	2	0.4	0.05	0.2	4	0.1	0.007	0.0002	0.002	0.08	0.0005	0.0003	0.03	0.01	1.8	0	5.5	26	120	1	5.6	0.05	0.208	0.0331763
323	2	0.06	2	0.2	4	0.4	0.04	0.1	2	0.4	0.05	0.2	4	0.1	0.007	0.0002	0.002	0.08	0.0005	0.0003	0.003	0.01	1.8	0.8	5.5	26	120	1	5.6	0.1	0.202	0.0382187
324	2	0.06	2	0.2	4	4	0.04	0.1	2	0.4	0.05	0.02	0.4	0.1	0.0007	0.0002	0.002	0.08	0.0005	3e-05	0.0003	0.01	1.8	0	5.5	26	120	1	5.6	0.05	0.181	0.0396737
325	2	0.06	2	0.2	4	0.4	0.04	0.1	2	0.4	0.05	0.2	4	0.1	0.007	0.0002	0.002	0.08	0.0005	0.0003	0.003	0.01	1.8	0.8	5.5	26	120	1	5.6	0.05	0.237667	0.0687136
326	2	0.06	2	0.2	4	0.4	0.04	0.1	2	0.4	0.05	0.2	4	0.1	0.007	0.0002	0.002	0.08	0.0005	0.0003	0.003	0.01	1.8	0.8	5.5	26	120	1	5.6	0.01	0.269	0.0279046
327	2	0.06	2	0.2	4	0.4	0.04	0.1	2	0.4	0.05	0.2	4	0.1	0.007	0.0002	0.002	0.08	0.0005	0.0003	0.003	0.01	1.8	0	5.5	26	120	1	5.6	0.1	0.178333	0.0196016
328	2	0.06	2	0.2	4	0.4	0.04	0.1	2	0.4	0.05	0.2	4	0.1	0.007	0.0002	0.002	0.08	0.0005	0.0003	0.003	0.01	1.8	0	5.5	26	120	1	5.6	0.05	0.213667	0.0277409
329	2	0.06	2	0.2	4	0.4	0.04	0.1	2	0.4	0.05	0.2	4	0.1	0.007	0.0002	0.002	0.08	0.0005	0.0003	0.003	0.01	1.8	0	5.5	26	120	1	5.6	0.01	0.229	0.021276
330	2	0.06	2	0.2	4	0.4	0.04	0.1	2	0.4	0.05	0.2	4	0.1	0.007	0.0002	0.002	0.08	0.0005	0.0003	0.0003	0.01	1.8	0.8	5.5	26	120	1	5.6	0.1	0.258	0.0270924
331	3	0.6	2	0.2	0.4	0.4	0.4	0.1	0.02	0.4	0.05	0.02	4	0.1	0.007	0.0002	0.0002	0.08	0.005	3e-05	0.03	0.01	1.8	0.8	5.5	26	120	1	5.6	0.01	0.218333	0.00917727
332	3	0.6	2	0.2	0.4	0.4	0.04	0.1	2	0.4	0.05	0.02	4	0.1	0.007	0.0002	0.0002	0.0008	0.0005	3e-05	0.03	0.01	1.8	0.8	5.5	26	120	1	5.6	0.01	0.232333	0.0147271
333	3	0.6	2	0.2	0.4	0.4	0.4	0.1	0.02	0.4	0.05	0.02	4	0.1	0.007	0.0002	0.0002	0.08	0.05	0.0003	0.03	0.01	1.8	0.8	5.5	26	120	1	5.6	0.01	0.169	0.0226912
334	3	0.6	2	0.2	0.4	0.4	0.4	0.1	0.02	0.4	0.05	0.02	4	0.1	0.007	0.0002	0.0002	0.08	0.05	3e-05	0.03	0.01	1.8	0.8	5.5	26	120	1	5.6	0.01	0.132	0.0108423
335	3	0.6	2	0.2	0.4	0.4	0.4	0.1	0.02	0.4	0.05	0.2	4	0.1	0.007	0.0002	0.0002	0.08	0.05	0.0003	0.03	0.01	1.8	0.8	5.5	26	120	1	5.6	0.01	0.170333	0.00590668
336	3	0.06	2	0.2	0.4	0.4	0.4	0.1	0.02	0.4	0.05	0.02	4	0.1	0.07	0.0002	0.0002	0.08	0.05	0.0003	0.03	0.01	1.8	0.8	5.5	26	120	1	5.6	0.01	0.152333	0.0167398
337	3	0.06	2	0.2	0.4	0.4	0.4	0.1	0.02	0.4	0.05	0.02	4	0.1	0.007	0.0002	0.0002	0.08	0.05	0.0003	0.03	0.01	1.8	0.8	5.5	26	120	1	5.6	0.01	0.136667	0.0094163
338	3	0.06	2	0.2	0.4	0.4	0.04	0.1	0.02	0.4	0.05	0.02	4	0.1	0.07	0.0002	0.0002	0.08	0.05	0.0003	0.03	0.01	1.8	0.8	5.5	26	120	1	5.6	0.01	0.147667	0.0106145
339	3	0.06	2	0.2	0.4	0.4	0.4	0.1	0.02	0.4	0.05	0.2	4	0.1	0.07	0.0002	0.0002	0.08	0.05	0.0003	0.03	0.01	1.8	0.8	5.5	26	120	1	5.6	0.01	0.143667	0.0155778
340	3	0.6	2	0.2	0.4	4	0.04	0.1	2	0.4	0.05	0.02	4	0.1	0.007	0.0002	0.0002	0.0008	0.0005	3e-05	0.03	0.01	1.8	0.8	5.5	26	120	1	5.6	0.01	0.191667	0.0160624
341	3	0.06	2	0.2	0.4	0.4	0.04	0.1	0.02	0.4	0.05	0.02	4	0.1	0.007	0.0002	0.0002	0.08	0.05	0.0003	0.03	0.01	1.8	0.8	5.5	26	120	1	5.6	0.01	0.153	0.0122293
342	3	0.06	2	0.2	0.4	0.4	0.4	0.1	0.02	0.4	0.05	0.2	4	0.1	0.007	0.0002	0.0002	0.08	0.05	0.0003	0.03	0.01	1.8	0.8	5.5	26	120	1	5.6	0.01	0.162333	0.0200721
343	3	0.06	2	0.2	0.4	0.4	0.04	0.1	0.02	0.4	0.05	0.2	4	0.1	0.07	0.0002	0.0002	0.08	0.05	0.0003	0.03	0.01	1.8	0.8	5.5	26	120	1	5.6	0.01	0.159	0.0118977
344	3	0.6	2	0.2	0.4	0.4	0.4	0.1	0.02	0.4	0.05	0.02	10	0.1	0.007	0.0002	0.0002	0.08	0.005	3e-05	0.03	0.01	1.8	0.8	5.5	26	120	1	5.6	0.01	0.211	0.0151511
345	3	0.06	5	0.2	0.4	0.4	0.04	0.1	0.02	0.4	0.05	0.2	10	0.1	0.07	0.0002	0.0002	0.08	0.05	0.0003	0.03	0.01	1.8	0.8	5.5	26	120	1	5.6	0.01	0.150667	0.00697615
346	3	0.06	5	0.2	0.4	0.4	0.04	0.1	0.02	0.4	0.05	0.02	10	0.1	0.07	0.0002	0.0002	0.08	0.05	0.0003	0.03	0.01	1.8	0.8	5.5	26	120	1	5.6	0.01	0.141333	0.00873053
347	3	0.06	2	0.2	0.4	0.4	0.04	0.1	0.02	0.4	0.05	0.2	4	0.1	0.007	0.0002	0.0002	0.08	0.05	0.0003	0.03	0.01	1.8	0.8	5.5	26	120	1	5.6	0.01	0.143333	0.0107806
348	3	0.6	2	0.2	0.4	0.4	0.04	0.1	2	0.4	0.05	0.02	4	0.1	0.07	0.0002	0.0002	0.0008	0.0005	3e-05	0.03	0.01	1.8	0.8	5.5	26	120	1	5.6	0.01	0.214	0.0103387
349	3	0.06	5	0.2	0.4	0.4	0.04	0.1	0.02	0.4	0.05	0.2	10	0.1	0.007	0.0002	0.0002	0.08	0.05	0.0003	0.03	0.01	1.8	0.8	5.5	26	120	1	5.6	0.01	0.130333	0.01666
350	3	0.06	5	0.2	4	0.4	0.04	0.1	0.02	0.4	0.05	0.02	0.4	0.1	0.007	0.002	0.0002	0.0008	0.005	3e-05	0.03	0.01	1.8	0.8	5.5	26	120	1	5.6	0.01	0.151667	0.00697615
351	3	0.06	5	0.2	4	0.4	0.04	0.1	0.02	0.4	0.05	0.02	0.4	0.1	0.07	0.002	0.0002	0.0008	0.005	3e-05	0.03	0.01	1.8	0.8	5.5	26	120	1	5.6	0.01	0.204333	0.0183727
352	3	0.06	2	0.2	4	0.4	0.04	0.1	0.02	0.4	0.05	0.02	0.4	0.1	0.07	0.002	0.0002	0.0008	0.005	3e-05	0.03	0.01	1.8	0.8	5.5	26	120	1	5.6	0.01	0.188333	0.00601849
353	3	0.06	5	0.2	4	0.4	0.04	0.1	0.02	0.4	0.05	0.02	0.4	0.1	0.007	0.0002	0.0002	0.0008	0.005	3e-05	0.03	0.01	1.8	0.8	5.5	26	120	1	5.6	0.01	0.181	0.0244177
354	3	0.06	2	0.2	4	0.4	0.04	0.1	0.02	0.4	0.05	0.02	0.4	0.1	0.007	0.002	0.0002	0.0008	0.005	3e-05	0.03	0.01	1.8	0.8	5.5	26	120	1	5.6	0.01	0.185	0.0210449
355	3	0.06	5	0.2	4	0.4	0.04	0.1	0.02	0.4	0.05	0.02	0.4	0.1	0.07	0.0002	0.0002	0.0008	0.005	3e-05	0.03	0.01	1.8	0.8	5.5	26	120	1	5.6	0.01	0.155667	0.0128323
356	3	0.06	5	0.2	4	0.4	0.04	0.1	0.02	0.4	0.05	0.02	0.4	0.1	0.007	0.002	0.0002	0.0008	0.05	3e-05	0.03	0.01	1.8	0.8	5.5	26	120	1	5.6	0.01	0.173667	0.0180185
357	3	0.06	5	0.2	4	0.4	0.04	0.1	0.02	0.4	0.05	0.02	0.4	0.1	0.07	0.002	0.0002	0.0008	0.05	3e-05	0.03	0.01	1.8	0.8	5.5	26	120	1	5.6	0.01	0.159667	0.0173781
358	3	0.06	2	0.2	4	0.4	0.04	0.1	0.02	0.4	0.05	0.02	0.4	0.1	0.07	0.0002	0.0002	0.0008	0.005	3e-05	0.03	0.01	1.8	0.8	5.5	26	120	1	5.6	0.01	0.207333	0.00825967
359	3	0.06	2	0.2	4	0.4	0.04	0.1	0.02	0.4	0.05	0.02	0.4	0.1	0.007	0.0002	0.0002	0.0008	0.005	3e-05	0.03	0.01	1.8	0.8	5.5	26	120	1	5.6	0.01	0.229333	0.00873053
360	3	0.06	2	0.2	4	0.4	0.04	0.1	0.02	0.4	0.05	0.02	0.4	0.1	0.07	0.002	0.0002	0.0008	0.05	3e-05	0.03	0.01	1.8	0.8	5.5	26	120	1	5.6	0.01	0.189333	0.0302692
361	3	0.06	5	0.2	4	0.4	0.04	0.1	0.02	0.4	0.05	0.02	0.4	0.1	0.007	0.0002	0.0002	0.0008	0.05	3e-05	0.03	0.01	1.8	0.8	5.5	26	120	1	5.6	0.01	0.137	0.0020548
362	3	0.06	2	0.2	4	0.4	0.04	0.1	0.02	0.4	0.05	0.02	0.4	0.1	0.007	0.002	0.0002	0.0008	0.05	3e-05	0.03	0.01	1.8	0.8	5.5	26	120	1	5.6	0.01	0.158	0.0116142
363	3	0.06	5	0.2	4	0.4	0.04	0.1	0.02	0.4	0.05	0.02	0.4	0.1	0.07	0.0002	0.0002	0.0008	0.05	3e-05	0.03	0.01	1.8	0.8	5.5	26	120	1	5.6	0.01	0.145333	0.00834
364	3	0.06	2	0.2	4	0.4	0.04	0.1	0.02	0.4	0.05	0.02	0.4	0.1	0.07	0.0002	0.0002	0.0008	0.05	3e-05	0.03	0.01	1.8	0.8	5.5	26	120	1	5.6	0.01	0.189667	0.00571548
365	3	0.06	2	0.2	4	0.4	0.04	0.1	0.02	0.4	0.05	0.02	0.4	0.1	0.007	0.0002	0.0002	0.0008	0.05	3e-05	0.03	0.01	1.8	0.8	5.5	26	120	1	5.6	0.01	0.179	0.0216846
366	3	0.06	5	0.2	0.4	0.4	0.04	0.1	0.02	0.4	0.05	0.02	0.4	0.1	0.007	0.002	0.0002	0.0008	0.005	3e-05	0.03	0.01	1.8	0.8	5.5	26	120	1	5.6	0.01	0.174667	0.0149889
367	3	0.06	5	0.2	0.4	0.4	0.04	0.1	0.02	0.4	0.05	0.02	0.4	0.1	0.07	0.002	0.0002	0.0008	0.005	3e-05	0.03	0.01	1.8	0.8	5.5	26	120	1	5.6	0.01	0.166	0.0214838
368	3	0.06	5	0.2	4	0.4	0.04	0.1	0.02	0.4	0.05	0.02	0.4	0.1	0.007	0.002	0.0002	0.0008	0.005	3e-05	0.03	0.01	1.8	0.8	5.5	26	120	1	5.6	0.01	0.192667	0.0161107
369	3	0.06	5	0.2	4	0.4	0.04	0.1	0.02	0.4	0.05	0.02	0.4	0.1	0.07	0.002	0.0002	0.0008	0.005	3e-05	0.03	0.01	1.8	0.8	5.5	26	120	1	5.6	0.01	0.227	0.0164384
370	3	0.06	2	0.2	4	0.4	0.04	0.1	0.02	0.4	0.05	0.02	0.4	0.1	0.07	0.002	0.0002	0.0008	0.005	3e-05	0.03	0.01	1.8	0.8	5.5	26	120	1	5.6	0.01	0.223667	0.0124722
371	3	0.06	5	0.2	4	0.4	0.04	0.1	0.02	0.4	0.05	0.02	0.4	0.1	0.007	0.0002	0.0002	0.0008	0.005	3e-05	0.03	0.01	1.8	0.8	5.5	26	120	1	5.6	0.01	0.187	0.0183545
372	3	0.06	2	0.2	4	0.4	0.04	0.1	0.02	0.4	0.05	0.02	0.4	0.1	0.007	0.002	0.0002	0.0008	0.005	3e-05	0.03	0.01	1.8	0.8	5.5	26	120	1	5.6	0.01	0.216	0.00917727
373	3	0.06	5	0.2	4	0.4	0.04	0.1	0.02	0.4	0.05	0.02	0.4	0.1	0.07	0.0002	0.0002	0.0008	0.005	3e-05	0.03	0.01	1.8	0.8	5.5	26	120	1	5.6	0.01	0.21	0.0256298
374	3	0.06	5	0.2	4	0.4	0.04	0.1	0.02	0.4	0.05	0.02	0.4	0.1	0.007	0.002	0.0002	0.0008	0.05	3e-05	0.03	0.01	1.8	0.8	5.5	26	120	1	5.6	0.01	0.162	0.0236972
375	3	0.06	5	0.2	4	0.4	0.04	0.1	0.02	0.4	0.05	0.02	0.4	0.1	0.07	0.002	0.0002	0.0008	0.05	3e-05	0.03	0.01	1.8	0.8	5.5	26	120	1	5.6	0.01	0.147333	0.0176824
376	3	0.06	2	0.2	4	0.4	0.04	0.1	0.02	0.4	0.05	0.02	0.4	0.1	0.07	0.0002	0.0002	0.0008	0.005	3e-05	0.03	0.01	1.8	0.8	5.5	26	120	1	5.6	0.01	0.239667	0.00793025
377	3	0.06	2	0.2	4	0.4	0.04	0.1	0.02	0.4	0.05	0.02	0.4	0.1	0.007	0.0002	0.0002	0.0008	0.005	3e-05	0.03	0.01	1.8	0.8	5.5	26	120	1	5.6	0.01	0.233667	0.0216384
378	3	0.06	2	0.2	4	0.4	0.04	0.1	0.02	0.4	0.05	0.02	0.4	0.1	0.07	0.002	0.0002	0.0008	0.05	3e-05	0.03	0.01	1.8	0.8	5.5	26	120	1	5.6	0.01	0.193667	0.00309121
379	3	0.06	5	0.2	4	0.4	0.04	0.1	0.02	0.4	0.05	0.02	0.4	0.1	0.007	0.0002	0.0002	0.0008	0.05	3e-05	0.03	0.01	1.8	0.8	5.5	26	120	1	5.6	0.01	0.151667	0.0129701
380	3	0.06	2	0.2	4	0.4	0.04	0.1	0.02	0.4	0.05	0.02	0.4	0.1	0.007	0.002	0.0002	0.0008	0.05	3e-05	0.03	0.01	1.8	0.8	5.5	26	120	1	5.6	0.01	0.169333	0.0134412
381	3	0.06	5	0.2	4	0.4	0.04	0.1	0.02	0.4	0.05	0.02	0.4	0.1	0.07	0.0002	0.0002	0.0008	0.05	3e-05	0.03	0.01	1.8	0.8	5.5	26	120	1	5.6	0.01	0.137333	0.0173781
382	3	0.06	2	0.2	4	0.4	0.04	0.1	0.02	0.4	0.05	0.02	0.4	0.1	0.07	0.0002	0.0002	0.0008	0.05	3e-05	0.03	0.01	1.8	0.8	5.5	26	120	1	5.6	0.01	0.176333	0.0156418
383	3	0.06	2	0.2	4	0.4	0.04	0.1	0.02	0.4	0.05	0.02	0.4	0.1	0.007	0.0002	0.0002	0.0008	0.05	3e-05	0.03	0.01	1.8	0.8	5.5	26	120	1	5.6	0.01	0.157	0.0155206
384	3	0.06	5	0.2	0.4	0.4	0.04	0.1	0.02	0.4	0.05	0.02	0.4	0.1	0.007	0.002	0.0002	0.0008	0.005	3e-05	0.03	0.01	1.8	0.8	5.5	26	120	1	5.6	0.01	0.153	0.00758654
385	3	0.06	5	0.2	0.4	0.4	0.04	0.1	0.02	0.4	0.05	0.02	0.4	0.1	0.07	0.002	0.0002	0.0008	0.005	3e-05	0.03	0.01	1.8	0.8	5.5	26	120	1	5.6	0.01	0.179333	0.00778888
386	4	0.6	2	0.2	0.4	0.4	0.4	0.1	0.2	0.4	0.05	0.2	0.04	0.1	0.0007	0.0002	0.002	0.08	0.0005	0.0003	0	0.01	1.8	0.8	5.5	26	120	1	5.6	0.01	0.375	0.0266625
387	4	0.6	2	0.2	0.4	0.4	0.4	0.1	0.02	0.4	0.05	0.2	0.04	0.1	0.0007	0.0002	0.002	0.08	0.0005	0.0003	0	0.01	1.8	0.8	5.5	26	120	1	5.6	0.01	0.333333	0.0278608
388	4	0.6	2	0.2	0.4	0.4	0.4	0.1	0.2	0.4	0.05	0.2	0.04	0.1	0.0007	0.002	0.002	0.08	0.0005	0.0003	0	0.01	1.8	0.8	5.5	26	120	1	5.6	0.01	0.385667	0.00535413
389	4	0.6	2	0.2	0.4	0.4	0.4	0.1	0.2	0.4	0.05	0.2	0.04	0.1	0.0007	0.02	0.002	0.08	0.0005	0.0003	0	0.01	1.8	0.8	5.5	26	120	1	5.6	0.01	0.376667	0.0436883
390	4	0.6	2	0.2	0.4	0.4	0.4	0.1	0.02	0.4	0.05	0.2	0.04	0.1	0.0007	0.002	0.002	0.08	0.0005	0.0003	0	0.01	1.8	0.8	5.5	26	120	1	5.6	0.01	0.315333	0.0151511
391	4	0.6	2	0.2	0.4	0.4	0.4	0.1	0.02	0.4	0.05	0.2	0.04	0.1	0.0007	0.02	0.002	0.08	0.0005	0.0003	0	0.01	1.8	0.8	5.5	26	120	1	5.6	0.01	0.399	0.0442141
392	4	0.06	2	0.2	0.4	0.4	0.4	0.1	0.2	0.4	0.05	0.2	0.04	0.1	0.0007	0.0002	0.002	0.08	0.0005	0.0003	0	0.01	1.8	0.8	5.5	26	120	1	5.6	0.01	0.375	0.0261958
393	4	0.06	2	0.2	0.4	0.4	0.4	0.1	0.2	0.4	0.05	0.2	0.04	0.1	0.0007	0.0002	0.002	0.08	0.0005	3e-05	0	0.01	1.8	0.8	5.5	26	120	1	5.6	0.01	0.293333	0.033069
394	4	0.06	2	0.2	0.4	0.4	0.4	0.1	0.02	0.4	0.05	0.2	0.04	0.1	0.0007	0.0002	0.002	0.08	0.0005	0.0003	0	0.01	1.8	0.8	5.5	26	120	1	5.6	0.01	0.328333	0.0177451
395	4	0.06	2	0.2	0.4	0.4	0.4	0.1	0.02	0.4	0.05	0.2	0.04	0.1	0.0007	0.0002	0.002	0.08	0.0005	3e-05	0	0.01	1.8	0.8	5.5	26	120	1	5.6	0.01	0.335333	0.0201384
396	4	0.6	2	0.2	4	0.4	0.4	0.1	0.2	0.4	0.05	0.2	0.04	0.1	0.0007	0.0002	0.002	0.08	0.0005	0.0003	0	0.01	1.8	0.8	5.5	26	120	1	5.6	0.01	0.42	0.0573256
397	4	0.06	2	0.2	0.4	0.4	0.4	0.1	0.2	0.4	0.05	0.2	0.04	0.1	0.0007	0.02	0.002	0.08	0.0005	0.0003	0	0.01	1.8	0.8	5.5	26	120	1	5.6	0.01	0.326667	0.0213542
398	4	0.06	2	0.2	0.4	0.4	0.4	0.1	0.2	0.4	0.05	0.2	0.04	0.1	0.0007	0.002	0.002	0.08	0.0005	0.0003	0	0.01	1.8	0.8	5.5	26	120	1	5.6	0.01	0.321333	0.0324277
399	4	0.6	2	0.2	4	0.4	0.4	0.1	0.02	0.4	0.05	0.2	0.04	0.1	0.0007	0.0002	0.002	0.08	0.0005	0.0003	0	0.01	1.8	0.8	5.5	26	120	1	5.6	0.01	0.361667	0.0360832
400	4	0.06	2	0.2	0.4	0.4	0.4	0.1	0.2	0.4	0.05	0.2	0.04	0.1	0.0007	0.02	0.002	0.08	0.0005	3e-05	0	0.01	1.8	0.8	5.5	26	120	1	5.6	0.01	0.284	0.0239768
401	4	0.06	2	0.2	0.4	0.4	0.4	0.1	0.2	0.4	0.05	0.2	0.04	0.1	0.0007	0.002	0.002	0.08	0.0005	3e-05	0	0.01	1.8	0.8	5.5	26	120	1	5.6	0.01	0.292667	0.00748331
402	4	0.6	2	0.2	0.4	0.4	0.4	0.1	0.2	0.4	0.05	0.2	0.04	0.1	0.0007	0.0002	0.002	0.08	0.0005	3e-05	0	0.01	1.8	0.8	5.5	26	120	1	5.6	0.01	0.316667	0.0128323
403	4	0.6	2	0.2	0.4	0.4	0.4	0.1	0.02	0.4	0.05	0.2	0.04	0.1	0.0007	0.0002	0.002	0.08	0.0005	3e-05	0	0.01	1.8	0.8	5.5	26	120	1	5.6	0.01	0.326667	0.0195107
